# Supplementary material for: PTEN Regulates PI(3,4)P2 Signaling Downstream of Class I PI3K
Source: Mol Cell. 2017 Nov 2;68(3):566–580.e10. doi: 10.1016/j.molcel.2017.09.024 (PMC5678281; doi:10.1016/j.molcel.2017.09.024)
Supplement: Data S1. Mathematical Model in COPASI Format, Related to Figure 4 [file mmc2.zip]

Archive with 3 entries (2 files):
- Data_File_1.cps
- __MACOSX/
- __MACOSX/._Data_File_1.cps
