# Supplementary material for: PTEN Regulates PI(3,4)P2 Signaling Downstream of Class I PI3K
Source: Mol Cell. 2017 Nov 2;68(3):566–580.e10. doi: 10.1016/j.molcel.2017.09.024 (PMC5678281; doi:10.1016/j.molcel.2017.09.024)
Supplement: Data S1. Mathematical Model in COPASI Format, Related to Figure 4 [file mmc2.zip › Data_File_1.cps]

<?xml version="1.0" encoding="UTF-8"?>
<!-- generated with COPASI 4.19 (Build 140) (http://www.copasi.org) at 2017-06-23 13:14:15 UTC -->
<?oxygen RNGSchema="http://www.copasi.org/static/schema/CopasiML.rng" type="xml"?>
<COPASI xmlns="http://www.copasi.org/static/schema" versionMajor="4" versionMinor="19" versionDevel="140" copasiSourcesModified="0">
  <ListOfFunctions>
    <Function key="Function_13" name="Mass action (irreversible)" type="MassAction" reversible="false">
      <MiriamAnnotation>
<rdf:RDF xmlns:CopasiMT="http://www.copasi.org/RDF/MiriamTerms#" xmlns:dcterms="http://purl.org/dc/terms/" xmlns:rdf="http://www.w3.org/1999/02/22-rdf-syntax-ns#">
   <rdf:Description rdf:about="#Function_13">
   <CopasiMT:is rdf:resource="urn:miriam:obo.sbo:SBO:0000041" />
   </rdf:Description>
   </rdf:RDF>
      </MiriamAnnotation>
      <Comment>
        <body xmlns="http://www.w3.org/1999/xhtml">
<b>Mass action rate law for first order irreversible reactions</b>
<p>
Reaction scheme where the products are created from the reactants and the change of a product quantity is proportional to the product of reactant activities. The reaction scheme does not include any reverse process that creates the reactants from the products. The change of a product quantity is proportional to the quantity of one reactant.
</p>
</body>
      </Comment>
      <Expression>
        k1*PRODUCT&lt;substrate_i>
      </Expression>
      <ListOfParameterDescriptions>
        <ParameterDescription key="FunctionParameter_81" name="k1" order="0" role="constant"/>
        <ParameterDescription key="FunctionParameter_79" name="substrate" order="1" role="substrate"/>
      </ListOfParameterDescriptions>
    </Function>
    <Function key="Function_14" name="Mass action (reversible)" type="MassAction" reversible="true">
      <MiriamAnnotation>
<rdf:RDF xmlns:CopasiMT="http://www.copasi.org/RDF/MiriamTerms#" xmlns:dcterms="http://purl.org/dc/terms/" xmlns:rdf="http://www.w3.org/1999/02/22-rdf-syntax-ns#">
   <rdf:Description rdf:about="#Function_14">
   <CopasiMT:is rdf:resource="urn:miriam:obo.sbo:SBO:0000042" />
   </rdf:Description>
   </rdf:RDF>
      </MiriamAnnotation>
      <Comment>
        <body xmlns="http://www.w3.org/1999/xhtml">
<b>Mass action rate law for reversible reactions</b>
<p>
Reaction scheme where the products are created from the reactants and the change of a product quantity is proportional to the product of reactant activities. The reaction scheme does include a reverse process that creates the reactants from the products.
</p>
</body>
      </Comment>
      <Expression>
        k1*PRODUCT&lt;substrate_i>-k2*PRODUCT&lt;product_j>
      </Expression>
      <ListOfParameterDescriptions>
        <ParameterDescription key="FunctionParameter_62" name="k1" order="0" role="constant"/>
        <ParameterDescription key="FunctionParameter_39" name="substrate" order="1" role="substrate"/>
        <ParameterDescription key="FunctionParameter_67" name="k2" order="2" role="constant"/>
        <ParameterDescription key="FunctionParameter_71" name="product" order="3" role="product"/>
      </ListOfParameterDescriptions>
    </Function>
    <Function key="Function_40" name="AA_MassAction_withEnzyme" type="UserDefined" reversible="unspecified">
      <MiriamAnnotation>
<rdf:RDF xmlns:dcterms="http://purl.org/dc/terms/" xmlns:rdf="http://www.w3.org/1999/02/22-rdf-syntax-ns#">
  <rdf:Description rdf:about="#Function_40">
    <dcterms:created>
      <rdf:Description>
        <dcterms:W3CDTF>2017-04-06T10:56:20Z</dcterms:W3CDTF>
      </rdf:Description>
    </dcterms:created>
  </rdf:Description>
</rdf:RDF>
      </MiriamAnnotation>
      <Expression>
        Enzyme*kmax*substrate
      </Expression>
      <ListOfParameterDescriptions>
        <ParameterDescription key="FunctionParameter_264" name="Enzyme" order="0" role="modifier"/>
        <ParameterDescription key="FunctionParameter_254" name="kmax" order="1" role="constant"/>
        <ParameterDescription key="FunctionParameter_258" name="substrate" order="2" role="substrate"/>
      </ListOfParameterDescriptions>
    </Function>
  </ListOfFunctions>
  <Model key="Model_3" name="Phosphatase activities on PI(3,4,5)P3 and PI(3,4)P2 " simulationType="time" timeUnit="s" volumeUnit="l" areaUnit="m²" lengthUnit="m" quantityUnit="µmol" type="stochastic" avogadroConstant="6.022140857e+23">
    <MiriamAnnotation>
<rdf:RDF
   xmlns:dcterms="http://purl.org/dc/terms/"
   xmlns:rdf="http://www.w3.org/1999/02/22-rdf-syntax-ns#"
   xmlns:vCard="http://www.w3.org/2001/vcard-rdf/3.0#">
  <rdf:Description rdf:about="#Model_3">
    <dcterms:created>
      <rdf:Description>
        <dcterms:W3CDTF>2017-03-31T20:42:15Z</dcterms:W3CDTF>
      </rdf:Description>
    </dcterms:created>
    <dcterms:creator>
      <rdf:Description>
        <vCard:EMAIL>pnarpir@gmail.com</vCard:EMAIL>
        <vCard:N>
          <rdf:Description>
            <vCard:Family>Pir</vCard:Family>
            <vCard:Given>Pınar</vCard:Given>
          </rdf:Description>
        </vCard:N>
        <vCard:ORG>
          <rdf:Description>
            <vCard:Orgname>Gebze Technical University</vCard:Orgname>
          </rdf:Description>
        </vCard:ORG>
      </rdf:Description>
    </dcterms:creator>
    <dcterms:creator>
      <rdf:Description>
        <vCard:EMAIL>n.lenovere@gmail.com</vCard:EMAIL>
        <vCard:N>
          <rdf:Description>
            <vCard:Family>Le Novère</vCard:Family>
            <vCard:Given>Nicolas</vCard:Given>
          </rdf:Description>
        </vCard:N>
        <vCard:ORG>
          <rdf:Description>
            <vCard:Orgname>The Babraham Institute</vCard:Orgname>
          </rdf:Description>
        </vCard:ORG>
      </rdf:Description>
    </dcterms:creator>
  </rdf:Description>
</rdf:RDF>

    </MiriamAnnotation>
    <Comment>
      This model describes the action of various phosphatases on PI(3,4,5)P3 and PI(3,4)P2, in response to a stimulation by EGF. It contains boolean switches to simulate knock-down and knock-out of phosphatases as well as inhibition of PI3 kinase.

Mouhannad Malek,Anna Kielkowska, Tamara Chessa, Hiroki Nakani, Pinar Pir, Véronique Juvin, Vladimir Y Kiselev, Karen E Anderson, Izabella Niewczas, Alexander Gray, Alexandre Valayer, Dominik Spensberger, Marine Imbert, Sergio Felisbino, Soren Beinke, Nicolas Le Novère, Takehiko Sasaki, Jonathan Clark, Phillip T Hawkins, Len R Stephens.
PTEN regulates PI(3,4)P2 signalling downstream of Class I PI3K
    </Comment>
    <ListOfCompartments>
      <Compartment key="Compartment_1" name="cell" simulationType="fixed" dimensionality="3">
        <MiriamAnnotation>
<rdf:RDF
   xmlns:CopasiMT="http://www.copasi.org/RDF/MiriamTerms#"
   xmlns:dcterms="http://purl.org/dc/terms/"
   xmlns:rdf="http://www.w3.org/1999/02/22-rdf-syntax-ns#">
  <rdf:Description rdf:about="#Compartment_1">
    <dcterms:created>
      <rdf:Description>
        <dcterms:W3CDTF>2017-04-18T14:08:02Z</dcterms:W3CDTF>
      </rdf:Description>
    </dcterms:created>
    <CopasiMT:is rdf:resource="urn:miriam:atcc:CRL-10317"/>
    <CopasiMT:is rdf:resource="urn:miriam:bto:BTO:0001939"/>
    <CopasiMT:is rdf:resource="urn:miriam:go:GO:0005623"/>
  </rdf:Description>
</rdf:RDF>

        </MiriamAnnotation>
      </Compartment>
    </ListOfCompartments>
    <ListOfMetabolites>
      <Metabolite key="Metabolite_1" name="EGF" simulationType="reactions" compartment="Compartment_1">
        <MiriamAnnotation>
<rdf:RDF
   xmlns:CopasiMT="http://www.copasi.org/RDF/MiriamTerms#"
   xmlns:dcterms="http://purl.org/dc/terms/"
   xmlns:rdf="http://www.w3.org/1999/02/22-rdf-syntax-ns#">
  <rdf:Description rdf:about="#Metabolite_1">
    <dcterms:created>
      <rdf:Description>
        <dcterms:W3CDTF>2017-03-31T21:25:40Z</dcterms:W3CDTF>
      </rdf:Description>
    </dcterms:created>
    <CopasiMT:is rdf:resource="urn:miriam:uniprot:P01133"/>
  </rdf:Description>
</rdf:RDF>

        </MiriamAnnotation>
        <Comment>
          Epidermal growth factor, used to trigger the activation of PI3K
        </Comment>
      </Metabolite>
      <Metabolite key="Metabolite_3" name="EGFR" simulationType="reactions" compartment="Compartment_1">
        <MiriamAnnotation>
<rdf:RDF
   xmlns:CopasiMT="http://www.copasi.org/RDF/MiriamTerms#"
   xmlns:dcterms="http://purl.org/dc/terms/"
   xmlns:rdf="http://www.w3.org/1999/02/22-rdf-syntax-ns#">
  <rdf:Description rdf:about="#Metabolite_3">
    <dcterms:created>
      <rdf:Description>
        <dcterms:W3CDTF>2017-03-31T21:56:55Z</dcterms:W3CDTF>
      </rdf:Description>
    </dcterms:created>
    <CopasiMT:isVersionOf rdf:resource="urn:miriam:uniprot:P00533"/>
  </rdf:Description>
</rdf:RDF>

        </MiriamAnnotation>
        <Comment>
          Subunit of the Epidermal Growth Factor  receptor
        </Comment>
      </Metabolite>
      <Metabolite key="Metabolite_5" name="EGFR-P" simulationType="reactions" compartment="Compartment_1">
        <MiriamAnnotation>
<rdf:RDF
   xmlns:CopasiMT="http://www.copasi.org/RDF/MiriamTerms#"
   xmlns:dcterms="http://purl.org/dc/terms/"
   xmlns:rdf="http://www.w3.org/1999/02/22-rdf-syntax-ns#">
  <rdf:Description rdf:about="#Metabolite_5">
    <dcterms:created>
      <rdf:Description>
        <dcterms:W3CDTF>2017-04-18T14:08:10Z</dcterms:W3CDTF>
      </rdf:Description>
    </dcterms:created>
    <CopasiMT:isVersionOf rdf:resource="urn:miriam:uniprot:P00533"/>
  </rdf:Description>
</rdf:RDF>

        </MiriamAnnotation>
        <Comment>
          Active complex of EGF receptor
        </Comment>
      </Metabolite>
      <Metabolite key="Metabolite_7" name="PI3Keff1" simulationType="assignment" compartment="Compartment_1">
        <MiriamAnnotation>
<rdf:RDF
   xmlns:CopasiMT="http://www.copasi.org/RDF/MiriamTerms#"
   xmlns:dcterms="http://purl.org/dc/terms/"
   xmlns:rdf="http://www.w3.org/1999/02/22-rdf-syntax-ns#">
  <rdf:Description rdf:about="#Metabolite_7">
    <dcterms:created>
      <rdf:Description>
        <dcterms:W3CDTF>2017-03-31T20:54:02Z</dcterms:W3CDTF>
      </rdf:Description>
    </dcterms:created>
    <CopasiMT:isVersionOf rdf:resource="urn:miriam:go:GO:0035004"/>
  </rdf:Description>
</rdf:RDF>

        </MiriamAnnotation>
        <Expression>
          &lt;CN=Root,Model=Phosphatase activities on PI(3\,4\,5)P3 and PI(3\,4)P2 ,Vector=Compartments[cell],Vector=Metabolites[EGFR-P],Reference=Concentration>/(&lt;CN=Root,Model=Phosphatase activities on PI(3\,4\,5)P3 and PI(3\,4)P2 ,Vector=Values[K_PI3KAct],Reference=Value>+&lt;CN=Root,Model=Phosphatase activities on PI(3\,4\,5)P3 and PI(3\,4)P2 ,Vector=Compartments[cell],Vector=Metabolites[EGFR-P],Reference=Concentration>)*(&lt;CN=Root,Model=Phosphatase activities on PI(3\,4\,5)P3 and PI(3\,4)P2 ,Vector=Values[K_PI-103],Reference=Value>/(&lt;CN=Root,Model=Phosphatase activities on PI(3\,4\,5)P3 and PI(3\,4)P2 ,Vector=Values[K_PI-103],Reference=Value>+&lt;CN=Root,Model=Phosphatase activities on PI(3\,4\,5)P3 and PI(3\,4)P2 ,Vector=Compartments[cell],Vector=Metabolites[PI-103_int],Reference=Concentration>))
        </Expression>
      </Metabolite>
      <Metabolite key="Metabolite_9" name="PI(4,5)P2" simulationType="fixed" compartment="Compartment_1">
        <MiriamAnnotation>
<rdf:RDF
   xmlns:CopasiMT="http://www.copasi.org/RDF/MiriamTerms#"
   xmlns:dcterms="http://purl.org/dc/terms/"
   xmlns:rdf="http://www.w3.org/1999/02/22-rdf-syntax-ns#">
  <rdf:Description rdf:about="#Metabolite_9">
    <dcterms:created>
      <rdf:Description>
        <dcterms:W3CDTF>2017-03-31T21:44:43Z</dcterms:W3CDTF>
      </rdf:Description>
    </dcterms:created>
    <CopasiMT:is rdf:resource="urn:miriam:chebi:CHEBI:18348"/>
  </rdf:Description>
</rdf:RDF>

        </MiriamAnnotation>
        <Comment>
          phosphatidyl-inositol 4,4-bisphosphate
        </Comment>
      </Metabolite>
      <Metabolite key="Metabolite_11" name="PI(3,4,5)P3" simulationType="reactions" compartment="Compartment_1">
        <MiriamAnnotation>
<rdf:RDF
   xmlns:CopasiMT="http://www.copasi.org/RDF/MiriamTerms#"
   xmlns:dcterms="http://purl.org/dc/terms/"
   xmlns:rdf="http://www.w3.org/1999/02/22-rdf-syntax-ns#">
  <rdf:Description rdf:about="#Metabolite_11">
    <dcterms:created>
      <rdf:Description>
        <dcterms:W3CDTF>2017-04-18T14:17:09Z</dcterms:W3CDTF>
      </rdf:Description>
    </dcterms:created>
    <CopasiMT:is rdf:resource="urn:miriam:chebi:CHEBI:16618"/>
  </rdf:Description>
</rdf:RDF>

        </MiriamAnnotation>
        <Comment>
          phosphatidyl-inositol 3,4,5-trisphosphate
        </Comment>
      </Metabolite>
      <Metabolite key="Metabolite_13" name="PI-103_ext" simulationType="reactions" compartment="Compartment_1">
        <MiriamAnnotation>
<rdf:RDF
   xmlns:CopasiMT="http://www.copasi.org/RDF/MiriamTerms#"
   xmlns:dcterms="http://purl.org/dc/terms/"
   xmlns:rdf="http://www.w3.org/1999/02/22-rdf-syntax-ns#">
  <rdf:Description rdf:about="#Metabolite_13">
    <dcterms:created>
      <rdf:Description>
        <dcterms:W3CDTF>2017-03-31T21:24:11Z</dcterms:W3CDTF>
      </rdf:Description>
    </dcterms:created>
    <CopasiMT:is rdf:resource="urn:miriam:chebi:CHEBI:90524"/>
  </rdf:Description>
</rdf:RDF>

        </MiriamAnnotation>
      </Metabolite>
      <Metabolite key="Metabolite_15" name="PI-103_int" simulationType="reactions" compartment="Compartment_1">
        <MiriamAnnotation>
<rdf:RDF
   xmlns:CopasiMT="http://www.copasi.org/RDF/MiriamTerms#"
   xmlns:dcterms="http://purl.org/dc/terms/"
   xmlns:rdf="http://www.w3.org/1999/02/22-rdf-syntax-ns#">
  <rdf:Description rdf:about="#Metabolite_15">
    <dcterms:created>
      <rdf:Description>
        <dcterms:W3CDTF>2017-03-31T21:24:18Z</dcterms:W3CDTF>
      </rdf:Description>
    </dcterms:created>
    <CopasiMT:is rdf:resource="urn:miriam:chebi:CHEBI:90524"/>
  </rdf:Description>
</rdf:RDF>

        </MiriamAnnotation>
      </Metabolite>
      <Metabolite key="Metabolite_17" name="PTEN" simulationType="assignment" compartment="Compartment_1">
        <MiriamAnnotation>
<rdf:RDF
   xmlns:CopasiMT="http://www.copasi.org/RDF/MiriamTerms#"
   xmlns:dcterms="http://purl.org/dc/terms/"
   xmlns:rdf="http://www.w3.org/1999/02/22-rdf-syntax-ns#">
  <rdf:Description rdf:about="#Metabolite_17">
    <dcterms:created>
      <rdf:Description>
        <dcterms:W3CDTF>2017-03-31T21:02:14Z</dcterms:W3CDTF>
      </rdf:Description>
    </dcterms:created>
    <CopasiMT:is rdf:resource="urn:miriam:uniprot:P60484"/>
  </rdf:Description>
</rdf:RDF>

        </MiriamAnnotation>
        <Expression>
          &lt;CN=Root,Model=Phosphatase activities on PI(3\,4\,5)P3 and PI(3\,4)P2 ,Vector=Values[fraction_PTEN],Reference=Value>
        </Expression>
      </Metabolite>
      <Metabolite key="Metabolite_19" name="PI(3,4)P2" simulationType="reactions" compartment="Compartment_1">
        <MiriamAnnotation>
<rdf:RDF
   xmlns:CopasiMT="http://www.copasi.org/RDF/MiriamTerms#"
   xmlns:dcterms="http://purl.org/dc/terms/"
   xmlns:rdf="http://www.w3.org/1999/02/22-rdf-syntax-ns#">
  <rdf:Description rdf:about="#Metabolite_19">
    <dcterms:created>
      <rdf:Description>
        <dcterms:W3CDTF>2017-04-18T14:18:28Z</dcterms:W3CDTF>
      </rdf:Description>
    </dcterms:created>
    <CopasiMT:is rdf:resource="urn:miriam:chebi:CHEBI:16152"/>
    <CopasiMT:is rdf:resource="urn:miriam:unknown:"/>
  </rdf:Description>
</rdf:RDF>

        </MiriamAnnotation>
        <Comment>
          phosphatidyl-inositol 3,4-bisphosphate
        </Comment>
      </Metabolite>
      <Metabolite key="Metabolite_21" name="SHIP2" simulationType="assignment" compartment="Compartment_1">
        <MiriamAnnotation>
<rdf:RDF
   xmlns:CopasiMT="http://www.copasi.org/RDF/MiriamTerms#"
   xmlns:dcterms="http://purl.org/dc/terms/"
   xmlns:rdf="http://www.w3.org/1999/02/22-rdf-syntax-ns#">
  <rdf:Description rdf:about="#Metabolite_21">
    <dcterms:created>
      <rdf:Description>
        <dcterms:W3CDTF>2017-03-31T21:08:56Z</dcterms:W3CDTF>
      </rdf:Description>
    </dcterms:created>
    <CopasiMT:is rdf:resource="urn:miriam:uniprot:O15357"/>
  </rdf:Description>
</rdf:RDF>

        </MiriamAnnotation>
        <Expression>
          &lt;CN=Root,Model=Phosphatase activities on PI(3\,4\,5)P3 and PI(3\,4)P2 ,Vector=Values[fraction_SHIP2],Reference=Value>
        </Expression>
      </Metabolite>
      <Metabolite key="Metabolite_23" name="INPP4AB" simulationType="assignment" compartment="Compartment_1">
        <MiriamAnnotation>
<rdf:RDF
   xmlns:CopasiMT="http://www.copasi.org/RDF/MiriamTerms#"
   xmlns:dcterms="http://purl.org/dc/terms/"
   xmlns:rdf="http://www.w3.org/1999/02/22-rdf-syntax-ns#">
  <rdf:Description rdf:about="#Metabolite_23">
    <dcterms:created>
      <rdf:Description>
        <dcterms:W3CDTF>2017-03-31T21:08:42Z</dcterms:W3CDTF>
      </rdf:Description>
    </dcterms:created>
    <CopasiMT:hasVersion rdf:resource="urn:miriam:uniprot:O15327"/>
    <CopasiMT:hasVersion rdf:resource="urn:miriam:uniprot:Q96PE3"/>
  </rdf:Description>
</rdf:RDF>

        </MiriamAnnotation>
        <Comment>
          Type I inositol-3,4-bisphosphate 4-phosphatase (the Species cover both A and B versions)
        </Comment>
        <Expression>
          &lt;CN=Root,Model=Phosphatase activities on PI(3\,4\,5)P3 and PI(3\,4)P2 ,Vector=Values[fraction_INPP4],Reference=Value>
        </Expression>
      </Metabolite>
      <Metabolite key="Metabolite_25" name="PI(3)P" simulationType="reactions" compartment="Compartment_1">
        <MiriamAnnotation>
<rdf:RDF
   xmlns:CopasiMT="http://www.copasi.org/RDF/MiriamTerms#"
   xmlns:dcterms="http://purl.org/dc/terms/"
   xmlns:rdf="http://www.w3.org/1999/02/22-rdf-syntax-ns#">
  <rdf:Description rdf:about="#Metabolite_25">
    <dcterms:created>
      <rdf:Description>
        <dcterms:W3CDTF>2017-03-31T21:46:21Z</dcterms:W3CDTF>
      </rdf:Description>
    </dcterms:created>
    <CopasiMT:is rdf:resource="urn:miriam:chebi:17283"/>
  </rdf:Description>
</rdf:RDF>

        </MiriamAnnotation>
        <Comment>
          phosphatidylinositol 3-phosphate
        </Comment>
      </Metabolite>
      <Metabolite key="Metabolite_27" name="PI(4)P" simulationType="reactions" compartment="Compartment_1">
        <MiriamAnnotation>
<rdf:RDF
   xmlns:CopasiMT="http://www.copasi.org/RDF/MiriamTerms#"
   xmlns:dcterms="http://purl.org/dc/terms/"
   xmlns:rdf="http://www.w3.org/1999/02/22-rdf-syntax-ns#">
  <rdf:Description rdf:about="#Metabolite_27">
    <dcterms:created>
      <rdf:Description>
        <dcterms:W3CDTF>2017-03-31T21:46:29Z</dcterms:W3CDTF>
      </rdf:Description>
    </dcterms:created>
    <CopasiMT:is rdf:resource="urn:miriam:chebi:CHEBI:37530"/>
  </rdf:Description>
</rdf:RDF>

        </MiriamAnnotation>
        <Comment>
          phosphatidylinositol 4-phosphate
        </Comment>
      </Metabolite>
      <Metabolite key="Metabolite_29" name="X" simulationType="assignment" compartment="Compartment_1">
        <MiriamAnnotation>
<rdf:RDF xmlns:CopasiMT="http://www.copasi.org/RDF/MiriamTerms#" xmlns:dcterms="http://purl.org/dc/terms/" xmlns:rdf="http://www.w3.org/1999/02/22-rdf-syntax-ns#">
  <rdf:Description rdf:about="#Metabolite_29">
    <dcterms:created>
      <rdf:Description>
        <dcterms:W3CDTF>2017-03-31T21:09:06Z</dcterms:W3CDTF>
      </rdf:Description>
    </dcterms:created>
    <CopasiMT:isVersionOf rdf:resource="urn:miriam:ec-code:3.1.3.86" />
    <CopasiMT:isVersionOf rdf:resource="urn:miriam:go:GO:0034485" />
  </rdf:Description>
</rdf:RDF>
        </MiriamAnnotation>
        <Expression>
          &lt;CN=Root,Model=Phosphatase activities on PI(3\,4\,5)P3 and PI(3\,4)P2 ,Vector=Values[fraction_X],Reference=Value>
        </Expression>
      </Metabolite>
      <Metabolite key="Metabolite_31" name="mode_PI-103_diff" simulationType="reactions" compartment="Compartment_1">
        <MiriamAnnotation>
<rdf:RDF
   xmlns:dcterms="http://purl.org/dc/terms/"
   xmlns:rdf="http://www.w3.org/1999/02/22-rdf-syntax-ns#">
  <rdf:Description rdf:about="#Metabolite_31">
    <dcterms:created>
      <rdf:Description>
        <dcterms:W3CDTF>2017-03-31T21:37:04Z</dcterms:W3CDTF>
      </rdf:Description>
    </dcterms:created>
  </rdf:Description>
</rdf:RDF>

        </MiriamAnnotation>
        <Comment>
          Boolean that allows or disallows the diffusion of PI-103 (PI3K inhibitor) in the cell
        </Comment>
      </Metabolite>
      <Metabolite key="Metabolite_33" name="Y" simulationType="reactions" compartment="Compartment_1">
        <MiriamAnnotation>
<rdf:RDF xmlns:CopasiMT="http://www.copasi.org/RDF/MiriamTerms#" xmlns:dcterms="http://purl.org/dc/terms/" xmlns:rdf="http://www.w3.org/1999/02/22-rdf-syntax-ns#">
  <rdf:Description rdf:about="#Metabolite_33">
    <dcterms:created>
      <rdf:Description>
        <dcterms:W3CDTF>2017-04-19T09:48:08Z</dcterms:W3CDTF>
      </rdf:Description>
    </dcterms:created>
    <CopasiMT:isVersionOf rdf:resource="urn:miriam:go:GO:0034593" />
  </rdf:Description>
</rdf:RDF>
        </MiriamAnnotation>
      </Metabolite>
      <Metabolite key="Metabolite_35" name="PI(Y)P" simulationType="reactions" compartment="Compartment_1">
        <MiriamAnnotation>
<rdf:RDF
   xmlns:CopasiMT="http://www.copasi.org/RDF/MiriamTerms#"
   xmlns:dcterms="http://purl.org/dc/terms/"
   xmlns:rdf="http://www.w3.org/1999/02/22-rdf-syntax-ns#">
  <rdf:Description rdf:about="#Metabolite_35">
    <dcterms:created>
      <rdf:Description>
        <dcterms:W3CDTF>2017-04-18T14:19:01Z</dcterms:W3CDTF>
      </rdf:Description>
    </dcterms:created>
    <CopasiMT:is rdf:resource="urn:miriam:chebi:CHEBI:26036"/>
  </rdf:Description>
</rdf:RDF>

        </MiriamAnnotation>
      </Metabolite>
    </ListOfMetabolites>
    <ListOfModelValues>
      <ModelValue key="ModelValue_0" name="K_PI3KAct" simulationType="fixed">
        <MiriamAnnotation>
<rdf:RDF xmlns:dcterms="http://purl.org/dc/terms/" xmlns:rdf="http://www.w3.org/1999/02/22-rdf-syntax-ns#">
  <rdf:Description rdf:about="#ModelValue_0">
    <dcterms:created>
      <rdf:Description>
        <dcterms:W3CDTF>2017-04-18T14:38:51Z</dcterms:W3CDTF>
      </rdf:Description>
    </dcterms:created>
  </rdf:Description>
</rdf:RDF>
        </MiriamAnnotation>
        <Comment>
          Apparent dissociation constant for PI3K activation by EGFR
        </Comment>
      </ModelValue>
      <ModelValue key="ModelValue_1" name="K_PI-103" simulationType="fixed">
        <MiriamAnnotation>
<rdf:RDF xmlns:dcterms="http://purl.org/dc/terms/" xmlns:rdf="http://www.w3.org/1999/02/22-rdf-syntax-ns#">
  <rdf:Description rdf:about="#ModelValue_1">
    <dcterms:created>
      <rdf:Description>
        <dcterms:W3CDTF>2017-04-18T14:38:58Z</dcterms:W3CDTF>
      </rdf:Description>
    </dcterms:created>
  </rdf:Description>
</rdf:RDF>
        </MiriamAnnotation>
        <Comment>
          Apparent dissociation constant for PI3K inhibitor
        </Comment>
      </ModelValue>
      <ModelValue key="ModelValue_2" name="fraction_PTEN" simulationType="assignment">
        <MiriamAnnotation>
<rdf:RDF xmlns:dcterms="http://purl.org/dc/terms/" xmlns:rdf="http://www.w3.org/1999/02/22-rdf-syntax-ns#">
  <rdf:Description rdf:about="#ModelValue_2">
    <dcterms:created>
      <rdf:Description>
        <dcterms:W3CDTF>2017-03-31T21:05:13Z</dcterms:W3CDTF>
      </rdf:Description>
    </dcterms:created>
  </rdf:Description>
</rdf:RDF>
        </MiriamAnnotation>
        <Comment>
          Fraction of PTEN active, depending on the mutant
        </Comment>
        <Expression>
          if(&lt;CN=Root,Model=Phosphatase activities on PI(3\,4\,5)P3 and PI(3\,4)P2 ,Vector=Values[mode_PTEN],Reference=Value> lt 1,0,1)
        </Expression>
      </ModelValue>
      <ModelValue key="ModelValue_3" name="fraction_INPP4" simulationType="assignment">
        <MiriamAnnotation>
<rdf:RDF xmlns:dcterms="http://purl.org/dc/terms/" xmlns:rdf="http://www.w3.org/1999/02/22-rdf-syntax-ns#">
  <rdf:Description rdf:about="#ModelValue_3">
    <dcterms:created>
      <rdf:Description>
        <dcterms:W3CDTF>2017-03-31T21:07:08Z</dcterms:W3CDTF>
      </rdf:Description>
    </dcterms:created>
  </rdf:Description>
</rdf:RDF>
        </MiriamAnnotation>
        <Comment>
          Fraction of INPP4 active, depending on the mutant
        </Comment>
        <Expression>
          if(&lt;CN=Root,Model=Phosphatase activities on PI(3\,4\,5)P3 and PI(3\,4)P2 ,Vector=Values[mode_INPP4],Reference=Value> lt 1,0,1)
        </Expression>
      </ModelValue>
      <ModelValue key="ModelValue_4" name="fraction_SHIP2" simulationType="assignment">
        <MiriamAnnotation>
<rdf:RDF xmlns:dcterms="http://purl.org/dc/terms/" xmlns:rdf="http://www.w3.org/1999/02/22-rdf-syntax-ns#">
  <rdf:Description rdf:about="#ModelValue_4">
    <dcterms:created>
      <rdf:Description>
        <dcterms:W3CDTF>2017-03-31T21:07:25Z</dcterms:W3CDTF>
      </rdf:Description>
    </dcterms:created>
  </rdf:Description>
</rdf:RDF>
        </MiriamAnnotation>
        <Comment>
          Fraction of SHIP2 active, depending on the mutant
        </Comment>
        <Expression>
          if(&lt;CN=Root,Model=Phosphatase activities on PI(3\,4\,5)P3 and PI(3\,4)P2 ,Vector=Values[mode_SHIP2],Reference=Value> lt 1,0,1)
        </Expression>
      </ModelValue>
      <ModelValue key="ModelValue_5" name="fraction_X" simulationType="assignment">
        <MiriamAnnotation>
<rdf:RDF xmlns:dcterms="http://purl.org/dc/terms/" xmlns:rdf="http://www.w3.org/1999/02/22-rdf-syntax-ns#">
  <rdf:Description rdf:about="#ModelValue_5">
    <dcterms:created>
      <rdf:Description>
        <dcterms:W3CDTF>2017-03-31T21:07:42Z</dcterms:W3CDTF>
      </rdf:Description>
    </dcterms:created>
  </rdf:Description>
</rdf:RDF>
        </MiriamAnnotation>
        <Comment>
          Fraction of  the unidentified 5-phosphatase active, depending on the mutant
        </Comment>
        <Expression>
          if(&lt;CN=Root,Model=Phosphatase activities on PI(3\,4\,5)P3 and PI(3\,4)P2 ,Vector=Values[mode_X],Reference=Value> lt 1,&lt;CN=Root,Model=Phosphatase activities on PI(3\,4\,5)P3 and PI(3\,4)P2 ,Vector=Values[partial_X],Reference=Value>,1)
        </Expression>
      </ModelValue>
      <ModelValue key="ModelValue_6" name="mode_PTEN" simulationType="fixed">
        <MiriamAnnotation>
<rdf:RDF xmlns:dcterms="http://purl.org/dc/terms/" xmlns:rdf="http://www.w3.org/1999/02/22-rdf-syntax-ns#">
  <rdf:Description rdf:about="#ModelValue_6">
    <dcterms:created>
      <rdf:Description>
        <dcterms:W3CDTF>2017-04-18T14:45:02Z</dcterms:W3CDTF>
      </rdf:Description>
    </dcterms:created>
  </rdf:Description>
</rdf:RDF>
        </MiriamAnnotation>
        <Comment>
          Code of PTEN mutants
        </Comment>
      </ModelValue>
      <ModelValue key="ModelValue_7" name="mode_INPP4" simulationType="fixed">
        <MiriamAnnotation>
<rdf:RDF xmlns:dcterms="http://purl.org/dc/terms/" xmlns:rdf="http://www.w3.org/1999/02/22-rdf-syntax-ns#">
  <rdf:Description rdf:about="#ModelValue_7">
    <dcterms:created>
      <rdf:Description>
        <dcterms:W3CDTF>2017-04-18T14:45:03Z</dcterms:W3CDTF>
      </rdf:Description>
    </dcterms:created>
  </rdf:Description>
</rdf:RDF>
        </MiriamAnnotation>
        <Comment>
          Code of INPP4 mutants
        </Comment>
      </ModelValue>
      <ModelValue key="ModelValue_8" name="mode_SHIP2" simulationType="fixed">
        <MiriamAnnotation>
<rdf:RDF xmlns:dcterms="http://purl.org/dc/terms/" xmlns:rdf="http://www.w3.org/1999/02/22-rdf-syntax-ns#">
  <rdf:Description rdf:about="#ModelValue_8">
    <dcterms:created>
      <rdf:Description>
        <dcterms:W3CDTF>2017-04-18T14:50:34Z</dcterms:W3CDTF>
      </rdf:Description>
    </dcterms:created>
  </rdf:Description>
</rdf:RDF>
        </MiriamAnnotation>
        <Comment>
          Code of SHIP2 mutants
        </Comment>
      </ModelValue>
      <ModelValue key="ModelValue_9" name="mode_X" simulationType="fixed">
        <MiriamAnnotation>
<rdf:RDF xmlns:dcterms="http://purl.org/dc/terms/" xmlns:rdf="http://www.w3.org/1999/02/22-rdf-syntax-ns#">
  <rdf:Description rdf:about="#ModelValue_9">
    <dcterms:created>
      <rdf:Description>
        <dcterms:W3CDTF>2017-04-18T15:01:58Z</dcterms:W3CDTF>
      </rdf:Description>
    </dcterms:created>
  </rdf:Description>
</rdf:RDF>
        </MiriamAnnotation>
        <Comment>
          Code of unspecified 5-phosphatases mutants
        </Comment>
      </ModelValue>
      <ModelValue key="ModelValue_10" name="mode_PI-103" simulationType="fixed">
        <MiriamAnnotation>
<rdf:RDF xmlns:dcterms="http://purl.org/dc/terms/" xmlns:rdf="http://www.w3.org/1999/02/22-rdf-syntax-ns#">
  <rdf:Description rdf:about="#ModelValue_10">
    <dcterms:created>
      <rdf:Description>
        <dcterms:W3CDTF>2017-04-18T14:39:11Z</dcterms:W3CDTF>
      </rdf:Description>
    </dcterms:created>
  </rdf:Description>
</rdf:RDF>
        </MiriamAnnotation>
      </ModelValue>
      <ModelValue key="ModelValue_11" name="activation_time" simulationType="fixed">
        <MiriamAnnotation>
<rdf:RDF xmlns:dcterms="http://purl.org/dc/terms/" xmlns:rdf="http://www.w3.org/1999/02/22-rdf-syntax-ns#">
  <rdf:Description rdf:about="#ModelValue_11">
    <dcterms:created>
      <rdf:Description>
        <dcterms:W3CDTF>2017-04-18T14:50:52Z</dcterms:W3CDTF>
      </rdf:Description>
    </dcterms:created>
  </rdf:Description>
</rdf:RDF>
        </MiriamAnnotation>
        <Comment>
          Start of the EGF stimulation
        </Comment>
      </ModelValue>
      <ModelValue key="ModelValue_12" name="inhibition_time" simulationType="fixed">
        <MiriamAnnotation>
<rdf:RDF xmlns:dcterms="http://purl.org/dc/terms/" xmlns:rdf="http://www.w3.org/1999/02/22-rdf-syntax-ns#">
  <rdf:Description rdf:about="#ModelValue_12">
    <dcterms:created>
      <rdf:Description>
        <dcterms:W3CDTF>2017-04-18T14:57:07Z</dcterms:W3CDTF>
      </rdf:Description>
    </dcterms:created>
  </rdf:Description>
</rdf:RDF>
        </MiriamAnnotation>
        <Comment>
          Start of the PI3K inhibition
        </Comment>
      </ModelValue>
      <ModelValue key="ModelValue_13" name="EGF_sig" simulationType="fixed">
        <MiriamAnnotation>
<rdf:RDF xmlns:dcterms="http://purl.org/dc/terms/" xmlns:rdf="http://www.w3.org/1999/02/22-rdf-syntax-ns#">
  <rdf:Description rdf:about="#ModelValue_13">
    <dcterms:created>
      <rdf:Description>
        <dcterms:W3CDTF>2017-03-31T21:43:16Z</dcterms:W3CDTF>
      </rdf:Description>
    </dcterms:created>
  </rdf:Description>
</rdf:RDF>
        </MiriamAnnotation>
        <Comment>
          Concentration of EGF used as a signal.
        </Comment>
      </ModelValue>
      <ModelValue key="ModelValue_14" name="partial_X" simulationType="fixed">
        <MiriamAnnotation>
<rdf:RDF xmlns:dcterms="http://purl.org/dc/terms/" xmlns:rdf="http://www.w3.org/1999/02/22-rdf-syntax-ns#">
  <rdf:Description rdf:about="#ModelValue_14">
    <dcterms:created>
      <rdf:Description>
        <dcterms:W3CDTF>2017-03-31T22:33:53Z</dcterms:W3CDTF>
      </rdf:Description>
    </dcterms:created>
  </rdf:Description>
</rdf:RDF>
        </MiriamAnnotation>
        <Comment>
          Fraction of active unidentified 5-phosphatases after silencing of SHIP1, SYNJ1-2, 5B and 5F.
        </Comment>
      </ModelValue>
      <ModelValue key="ModelValue_15" name="PI(3,4)P2_BG" simulationType="fixed">
        <MiriamAnnotation>
<rdf:RDF xmlns:dcterms="http://purl.org/dc/terms/" xmlns:rdf="http://www.w3.org/1999/02/22-rdf-syntax-ns#">
  <rdf:Description rdf:about="#ModelValue_15">
    <dcterms:created>
      <rdf:Description>
        <dcterms:W3CDTF>2017-04-18T15:01:32Z</dcterms:W3CDTF>
      </rdf:Description>
    </dcterms:created>
  </rdf:Description>
</rdf:RDF>
        </MiriamAnnotation>
        <Comment>
          Background levels of PI(3,4)P2, unreachable by phosphatases and kinases
        </Comment>
      </ModelValue>
      <ModelValue key="ModelValue_16" name="PI(3,4)P2_total" simulationType="assignment">
        <MiriamAnnotation>
<rdf:RDF xmlns:dcterms="http://purl.org/dc/terms/" xmlns:rdf="http://www.w3.org/1999/02/22-rdf-syntax-ns#">
  <rdf:Description rdf:about="#ModelValue_16">
    <dcterms:created>
      <rdf:Description>
        <dcterms:W3CDTF>2017-03-31T22:14:23Z</dcterms:W3CDTF>
      </rdf:Description>
    </dcterms:created>
  </rdf:Description>
</rdf:RDF>
        </MiriamAnnotation>
        <Expression>
          &lt;CN=Root,Model=Phosphatase activities on PI(3\,4\,5)P3 and PI(3\,4)P2 ,Vector=Values[PI(3\,4)P2_BG],Reference=Value>+&lt;CN=Root,Model=Phosphatase activities on PI(3\,4\,5)P3 and PI(3\,4)P2 ,Vector=Compartments[cell],Vector=Metabolites[PI(3\,4)P2],Reference=Concentration>
        </Expression>
      </ModelValue>
      <ModelValue key="ModelValue_17" name="PI(3,4,5)P3_BG" simulationType="fixed">
        <MiriamAnnotation>
<rdf:RDF xmlns:dcterms="http://purl.org/dc/terms/" xmlns:rdf="http://www.w3.org/1999/02/22-rdf-syntax-ns#">
  <rdf:Description rdf:about="#ModelValue_17">
    <dcterms:created>
      <rdf:Description>
        <dcterms:W3CDTF>2017-04-18T15:01:04Z</dcterms:W3CDTF>
      </rdf:Description>
    </dcterms:created>
  </rdf:Description>
</rdf:RDF>
        </MiriamAnnotation>
        <Comment>
          Background levels of PI(3,4,5)P3, unreachable by phosphatases
        </Comment>
      </ModelValue>
      <ModelValue key="ModelValue_18" name="PI(3,4,5)P3_total" simulationType="assignment">
        <MiriamAnnotation>
<rdf:RDF xmlns:dcterms="http://purl.org/dc/terms/" xmlns:rdf="http://www.w3.org/1999/02/22-rdf-syntax-ns#">
  <rdf:Description rdf:about="#ModelValue_18">
    <dcterms:created>
      <rdf:Description>
        <dcterms:W3CDTF>2017-03-31T22:15:04Z</dcterms:W3CDTF>
      </rdf:Description>
    </dcterms:created>
  </rdf:Description>
</rdf:RDF>
        </MiriamAnnotation>
        <Expression>
          &lt;CN=Root,Model=Phosphatase activities on PI(3\,4\,5)P3 and PI(3\,4)P2 ,Vector=Values[PI(3\,4\,5)P3_BG],Reference=Value>+&lt;CN=Root,Model=Phosphatase activities on PI(3\,4\,5)P3 and PI(3\,4)P2 ,Vector=Compartments[cell],Vector=Metabolites[PI(3\,4\,5)P3],Reference=Concentration>
        </Expression>
      </ModelValue>
    </ListOfModelValues>
    <ListOfReactions>
      <Reaction key="Reaction_0" name="EGF binding" reversible="true" fast="false">
        <MiriamAnnotation>
<rdf:RDF
   xmlns:CopasiMT="http://www.copasi.org/RDF/MiriamTerms#"
   xmlns:dcterms="http://purl.org/dc/terms/"
   xmlns:rdf="http://www.w3.org/1999/02/22-rdf-syntax-ns#">
  <rdf:Description rdf:about="#Reaction_0">
    <dcterms:created>
      <rdf:Description>
        <dcterms:W3CDTF>2017-03-31T20:51:38Z</dcterms:W3CDTF>
      </rdf:Description>
    </dcterms:created>
    <CopasiMT:hasPart rdf:resource="urn:miriam:go:GO:0005154"/>
    <CopasiMT:isPartOf rdf:resource="urn:miriam:go:GO:0042058"/>
  </rdf:Description>
</rdf:RDF>

        </MiriamAnnotation>
        <Comment>
          Lumped reaction including EGF binding to EGFR, EGFR dimerisation, and EGFR phosphorylation.
        </Comment>
        <ListOfSubstrates>
          <Substrate metabolite="Metabolite_3" stoichiometry="2"/>
          <Substrate metabolite="Metabolite_1" stoichiometry="2"/>
        </ListOfSubstrates>
        <ListOfProducts>
          <Product metabolite="Metabolite_5" stoichiometry="1"/>
        </ListOfProducts>
        <ListOfConstants>
          <Constant key="Parameter_4376" name="k1" value="620.385"/>
          <Constant key="Parameter_4375" name="k2" value="0"/>
        </ListOfConstants>
        <KineticLaw function="Function_14" unitType="Default" scalingCompartment="CN=Root,Model=Phosphatase activities on PI(3\,4\,5)P3 and PI(3\,4)P2 ,Vector=Compartments[cell]">
          <ListOfCallParameters>
            <CallParameter functionParameter="FunctionParameter_62">
              <SourceParameter reference="Parameter_4376"/>
            </CallParameter>
            <CallParameter functionParameter="FunctionParameter_39">
              <SourceParameter reference="Metabolite_3"/>
              <SourceParameter reference="Metabolite_3"/>
              <SourceParameter reference="Metabolite_1"/>
              <SourceParameter reference="Metabolite_1"/>
            </CallParameter>
            <CallParameter functionParameter="FunctionParameter_67">
              <SourceParameter reference="Parameter_4375"/>
            </CallParameter>
            <CallParameter functionParameter="FunctionParameter_71">
              <SourceParameter reference="Metabolite_5"/>
            </CallParameter>
          </ListOfCallParameters>
        </KineticLaw>
      </Reaction>
      <Reaction key="Reaction_1" name="EGFR internalization" reversible="false" fast="false">
        <MiriamAnnotation>
<rdf:RDF
   xmlns:CopasiMT="http://www.copasi.org/RDF/MiriamTerms#"
   xmlns:dcterms="http://purl.org/dc/terms/"
   xmlns:rdf="http://www.w3.org/1999/02/22-rdf-syntax-ns#">
  <rdf:Description rdf:about="#Reaction_1">
    <dcterms:created>
      <rdf:Description>
        <dcterms:W3CDTF>2017-03-31T20:52:13Z</dcterms:W3CDTF>
      </rdf:Description>
    </dcterms:created>
    <CopasiMT:isVersionOf rdf:resource="urn:miriam:go:GO:0042059"/>
  </rdf:Description>
</rdf:RDF>

        </MiriamAnnotation>
        <Comment>
          Removal of phosphorylated EGFR from the membrane, shutting down PI3K activation.
        </Comment>
        <ListOfSubstrates>
          <Substrate metabolite="Metabolite_5" stoichiometry="1"/>
        </ListOfSubstrates>
        <ListOfConstants>
          <Constant key="Parameter_4374" name="k1" value="0.13297"/>
        </ListOfConstants>
        <KineticLaw function="Function_13" unitType="Default" scalingCompartment="CN=Root,Model=Phosphatase activities on PI(3\,4\,5)P3 and PI(3\,4)P2 ,Vector=Compartments[cell]">
          <ListOfCallParameters>
            <CallParameter functionParameter="FunctionParameter_81">
              <SourceParameter reference="Parameter_4374"/>
            </CallParameter>
            <CallParameter functionParameter="FunctionParameter_79">
              <SourceParameter reference="Metabolite_5"/>
            </CallParameter>
          </ListOfCallParameters>
        </KineticLaw>
      </Reaction>
      <Reaction key="Reaction_2" name="PI(4,5)P2 to PI(3,4,5)P3 by PI3K" reversible="false" fast="false">
        <MiriamAnnotation>
<rdf:RDF
   xmlns:CopasiMT="http://www.copasi.org/RDF/MiriamTerms#"
   xmlns:dcterms="http://purl.org/dc/terms/"
   xmlns:rdf="http://www.w3.org/1999/02/22-rdf-syntax-ns#">
  <rdf:Description rdf:about="#Reaction_2">
    <dcterms:created>
      <rdf:Description>
        <dcterms:W3CDTF>2017-03-31T20:50:34Z</dcterms:W3CDTF>
      </rdf:Description>
    </dcterms:created>
    <CopasiMT:isVersionOf rdf:resource="urn:miriam:go:GO:0046854"/>
  </rdf:Description>
</rdf:RDF>

        </MiriamAnnotation>
        <Comment>
          Phosphorylation of PI(4,5)P2 in 3 by class I PI3 kinase
        </Comment>
        <ListOfSubstrates>
          <Substrate metabolite="Metabolite_9" stoichiometry="1"/>
        </ListOfSubstrates>
        <ListOfProducts>
          <Product metabolite="Metabolite_11" stoichiometry="1"/>
        </ListOfProducts>
        <ListOfModifiers>
          <Modifier metabolite="Metabolite_7" stoichiometry="1"/>
        </ListOfModifiers>
        <ListOfConstants>
          <Constant key="Parameter_4373" name="kmax" value="1"/>
        </ListOfConstants>
        <KineticLaw function="Function_40" unitType="Default" scalingCompartment="CN=Root,Model=Phosphatase activities on PI(3\,4\,5)P3 and PI(3\,4)P2 ,Vector=Compartments[cell]">
          <ListOfCallParameters>
            <CallParameter functionParameter="FunctionParameter_264">
              <SourceParameter reference="Metabolite_7"/>
            </CallParameter>
            <CallParameter functionParameter="FunctionParameter_254">
              <SourceParameter reference="Parameter_4373"/>
            </CallParameter>
            <CallParameter functionParameter="FunctionParameter_258">
              <SourceParameter reference="Metabolite_9"/>
            </CallParameter>
          </ListOfCallParameters>
        </KineticLaw>
      </Reaction>
      <Reaction key="Reaction_3" name="PI(3,4,5)P3 to PI(4,5)P2 by PTEN" reversible="false" fast="false">
        <MiriamAnnotation>
<rdf:RDF
   xmlns:CopasiMT="http://www.copasi.org/RDF/MiriamTerms#"
   xmlns:dcterms="http://purl.org/dc/terms/"
   xmlns:rdf="http://www.w3.org/1999/02/22-rdf-syntax-ns#">
  <rdf:Description rdf:about="#Reaction_3">
    <dcterms:created>
      <rdf:Description>
        <dcterms:W3CDTF>2017-03-31T20:50:45Z</dcterms:W3CDTF>
      </rdf:Description>
    </dcterms:created>
    <CopasiMT:isVersionOf rdf:resource="urn:miriam:go:GO:0046856"/>
  </rdf:Description>
</rdf:RDF>

        </MiriamAnnotation>
        <Comment>
          Dephosphorylation of PI(3,4,5)P3 in 3 by PTEN
        </Comment>
        <ListOfSubstrates>
          <Substrate metabolite="Metabolite_11" stoichiometry="1"/>
        </ListOfSubstrates>
        <ListOfProducts>
          <Product metabolite="Metabolite_9" stoichiometry="1"/>
        </ListOfProducts>
        <ListOfModifiers>
          <Modifier metabolite="Metabolite_17" stoichiometry="1"/>
        </ListOfModifiers>
        <ListOfConstants>
          <Constant key="Parameter_4372" name="kmax" value="0.133003"/>
        </ListOfConstants>
        <KineticLaw function="Function_40" unitType="Default" scalingCompartment="CN=Root,Model=Phosphatase activities on PI(3\,4\,5)P3 and PI(3\,4)P2 ,Vector=Compartments[cell]">
          <ListOfCallParameters>
            <CallParameter functionParameter="FunctionParameter_264">
              <SourceParameter reference="Metabolite_17"/>
            </CallParameter>
            <CallParameter functionParameter="FunctionParameter_254">
              <SourceParameter reference="Parameter_4372"/>
            </CallParameter>
            <CallParameter functionParameter="FunctionParameter_258">
              <SourceParameter reference="Metabolite_11"/>
            </CallParameter>
          </ListOfCallParameters>
        </KineticLaw>
      </Reaction>
      <Reaction key="Reaction_4" name="PI(3,4,5)P3 to PI(3,4)P2 by SHIP2" reversible="false" fast="false">
        <MiriamAnnotation>
<rdf:RDF
   xmlns:CopasiMT="http://www.copasi.org/RDF/MiriamTerms#"
   xmlns:dcterms="http://purl.org/dc/terms/"
   xmlns:rdf="http://www.w3.org/1999/02/22-rdf-syntax-ns#">
  <rdf:Description rdf:about="#Reaction_4">
    <dcterms:created>
      <rdf:Description>
        <dcterms:W3CDTF>2017-03-31T20:50:55Z</dcterms:W3CDTF>
      </rdf:Description>
    </dcterms:created>
    <CopasiMT:is rdf:resource="urn:miriam:rhea:25531"/>
    <CopasiMT:isVersionOf rdf:resource="urn:miriam:go:GO:0046856"/>
    <CopasiMT:isVersionOf rdf:resource="urn:miriam:kegg.reaction:R09827"/>
  </rdf:Description>
</rdf:RDF>

        </MiriamAnnotation>
        <Comment>
          Dephosphorylation of PI(3,4,5)P3 in 5 by SHIP2
        </Comment>
        <ListOfSubstrates>
          <Substrate metabolite="Metabolite_11" stoichiometry="1"/>
        </ListOfSubstrates>
        <ListOfProducts>
          <Product metabolite="Metabolite_19" stoichiometry="1"/>
        </ListOfProducts>
        <ListOfModifiers>
          <Modifier metabolite="Metabolite_21" stoichiometry="1"/>
        </ListOfModifiers>
        <ListOfConstants>
          <Constant key="Parameter_4371" name="kmax" value="0.11987"/>
        </ListOfConstants>
        <KineticLaw function="Function_40" unitType="Default" scalingCompartment="CN=Root,Model=Phosphatase activities on PI(3\,4\,5)P3 and PI(3\,4)P2 ,Vector=Compartments[cell]">
          <ListOfCallParameters>
            <CallParameter functionParameter="FunctionParameter_264">
              <SourceParameter reference="Metabolite_21"/>
            </CallParameter>
            <CallParameter functionParameter="FunctionParameter_254">
              <SourceParameter reference="Parameter_4371"/>
            </CallParameter>
            <CallParameter functionParameter="FunctionParameter_258">
              <SourceParameter reference="Metabolite_11"/>
            </CallParameter>
          </ListOfCallParameters>
        </KineticLaw>
      </Reaction>
      <Reaction key="Reaction_5" name="PI(3,4)P2 to PI(3)P by INPP4" reversible="false" fast="false">
        <MiriamAnnotation>
<rdf:RDF
   xmlns:CopasiMT="http://www.copasi.org/RDF/MiriamTerms#"
   xmlns:dcterms="http://purl.org/dc/terms/"
   xmlns:rdf="http://www.w3.org/1999/02/22-rdf-syntax-ns#">
  <rdf:Description rdf:about="#Reaction_5">
    <dcterms:created>
      <rdf:Description>
        <dcterms:W3CDTF>2017-03-31T20:51:04Z</dcterms:W3CDTF>
      </rdf:Description>
    </dcterms:created>
    <CopasiMT:isVersionOf rdf:resource="urn:miriam:go:CHEBI:16618"/>
  </rdf:Description>
</rdf:RDF>

        </MiriamAnnotation>
        <Comment>
          Dephosphorylation of PI(3,4)P2 in 4 by INPP4
        </Comment>
        <ListOfSubstrates>
          <Substrate metabolite="Metabolite_19" stoichiometry="1"/>
        </ListOfSubstrates>
        <ListOfProducts>
          <Product metabolite="Metabolite_25" stoichiometry="1"/>
        </ListOfProducts>
        <ListOfModifiers>
          <Modifier metabolite="Metabolite_23" stoichiometry="1"/>
        </ListOfModifiers>
        <ListOfConstants>
          <Constant key="Parameter_4370" name="kmax" value="0.0687371"/>
        </ListOfConstants>
        <KineticLaw function="Function_40" unitType="Default" scalingCompartment="CN=Root,Model=Phosphatase activities on PI(3\,4\,5)P3 and PI(3\,4)P2 ,Vector=Compartments[cell]">
          <ListOfCallParameters>
            <CallParameter functionParameter="FunctionParameter_264">
              <SourceParameter reference="Metabolite_23"/>
            </CallParameter>
            <CallParameter functionParameter="FunctionParameter_254">
              <SourceParameter reference="Parameter_4370"/>
            </CallParameter>
            <CallParameter functionParameter="FunctionParameter_258">
              <SourceParameter reference="Metabolite_19"/>
            </CallParameter>
          </ListOfCallParameters>
        </KineticLaw>
      </Reaction>
      <Reaction key="Reaction_6" name="PI(3,4)P2 to PI(4)P by  PTEN" reversible="false" fast="false">
        <MiriamAnnotation>
<rdf:RDF
   xmlns:CopasiMT="http://www.copasi.org/RDF/MiriamTerms#"
   xmlns:dcterms="http://purl.org/dc/terms/"
   xmlns:rdf="http://www.w3.org/1999/02/22-rdf-syntax-ns#">
  <rdf:Description rdf:about="#Reaction_6">
    <dcterms:created>
      <rdf:Description>
        <dcterms:W3CDTF>2017-03-31T20:51:09Z</dcterms:W3CDTF>
      </rdf:Description>
    </dcterms:created>
    <CopasiMT:isVersionOf rdf:resource="urn:miriam:go:CHEBI:16618"/>
  </rdf:Description>
</rdf:RDF>

        </MiriamAnnotation>
        <Comment>
          Dephosphorylation of PI(3,4)P2 in 3 by PTEN
        </Comment>
        <ListOfSubstrates>
          <Substrate metabolite="Metabolite_19" stoichiometry="1"/>
        </ListOfSubstrates>
        <ListOfProducts>
          <Product metabolite="Metabolite_27" stoichiometry="1"/>
        </ListOfProducts>
        <ListOfModifiers>
          <Modifier metabolite="Metabolite_17" stoichiometry="1"/>
        </ListOfModifiers>
        <ListOfConstants>
          <Constant key="Parameter_4369" name="kmax" value="0.0968116"/>
        </ListOfConstants>
        <KineticLaw function="Function_40" unitType="Default" scalingCompartment="CN=Root,Model=Phosphatase activities on PI(3\,4\,5)P3 and PI(3\,4)P2 ,Vector=Compartments[cell]">
          <ListOfCallParameters>
            <CallParameter functionParameter="FunctionParameter_264">
              <SourceParameter reference="Metabolite_17"/>
            </CallParameter>
            <CallParameter functionParameter="FunctionParameter_254">
              <SourceParameter reference="Parameter_4369"/>
            </CallParameter>
            <CallParameter functionParameter="FunctionParameter_258">
              <SourceParameter reference="Metabolite_19"/>
            </CallParameter>
          </ListOfCallParameters>
        </KineticLaw>
      </Reaction>
      <Reaction key="Reaction_7" name="PI(3,4,5)P3 to  PI(3,4)P2  by X" reversible="false" fast="false">
        <MiriamAnnotation>
<rdf:RDF
   xmlns:CopasiMT="http://www.copasi.org/RDF/MiriamTerms#"
   xmlns:dcterms="http://purl.org/dc/terms/"
   xmlns:rdf="http://www.w3.org/1999/02/22-rdf-syntax-ns#">
  <rdf:Description rdf:about="#Reaction_7">
    <dcterms:created>
      <rdf:Description>
        <dcterms:W3CDTF>2017-03-31T20:51:14Z</dcterms:W3CDTF>
      </rdf:Description>
    </dcterms:created>
    <CopasiMT:is rdf:resource="urn:miriam:rhea:25531"/>
    <CopasiMT:isVersionOf rdf:resource="urn:miriam:go:GO:0046856"/>
    <CopasiMT:isVersionOf rdf:resource="urn:miriam:kegg.reaction:R09827"/>
  </rdf:Description>
</rdf:RDF>

        </MiriamAnnotation>
        <Comment>
          Dephosphorylation of PI(3,4,5)P3 in 5 by an unspecified 5-phosphatase, lumping activity of SHIP1, SYNJ1-2, 5F, 5B
        </Comment>
        <ListOfSubstrates>
          <Substrate metabolite="Metabolite_11" stoichiometry="1"/>
        </ListOfSubstrates>
        <ListOfProducts>
          <Product metabolite="Metabolite_19" stoichiometry="1"/>
        </ListOfProducts>
        <ListOfModifiers>
          <Modifier metabolite="Metabolite_29" stoichiometry="1"/>
        </ListOfModifiers>
        <ListOfConstants>
          <Constant key="Parameter_4368" name="kmax" value="0.0447312"/>
        </ListOfConstants>
        <KineticLaw function="Function_40" unitType="Default" scalingCompartment="CN=Root,Model=Phosphatase activities on PI(3\,4\,5)P3 and PI(3\,4)P2 ,Vector=Compartments[cell]">
          <ListOfCallParameters>
            <CallParameter functionParameter="FunctionParameter_264">
              <SourceParameter reference="Metabolite_29"/>
            </CallParameter>
            <CallParameter functionParameter="FunctionParameter_254">
              <SourceParameter reference="Parameter_4368"/>
            </CallParameter>
            <CallParameter functionParameter="FunctionParameter_258">
              <SourceParameter reference="Metabolite_11"/>
            </CallParameter>
          </ListOfCallParameters>
        </KineticLaw>
      </Reaction>
      <Reaction key="Reaction_8" name="PI-103 diffusion" reversible="false" fast="false">
        <MiriamAnnotation>
<rdf:RDF xmlns:dcterms="http://purl.org/dc/terms/" xmlns:rdf="http://www.w3.org/1999/02/22-rdf-syntax-ns#">
  <rdf:Description rdf:about="#Reaction_8">
    <dcterms:created>
      <rdf:Description>
        <dcterms:W3CDTF>2017-03-31T22:00:31Z</dcterms:W3CDTF>
      </rdf:Description>
    </dcterms:created>
  </rdf:Description>
</rdf:RDF>
        </MiriamAnnotation>
        <Comment>
          Diffusion of the PI3K inhibitor in the cell, enabling the inhibition.
        </Comment>
        <ListOfSubstrates>
          <Substrate metabolite="Metabolite_13" stoichiometry="1"/>
        </ListOfSubstrates>
        <ListOfProducts>
          <Product metabolite="Metabolite_15" stoichiometry="1"/>
        </ListOfProducts>
        <ListOfModifiers>
          <Modifier metabolite="Metabolite_31" stoichiometry="1"/>
        </ListOfModifiers>
        <ListOfConstants>
          <Constant key="Parameter_4367" name="kmax" value="5.56e-05"/>
        </ListOfConstants>
        <KineticLaw function="Function_40" unitType="Default" scalingCompartment="CN=Root,Model=Phosphatase activities on PI(3\,4\,5)P3 and PI(3\,4)P2 ,Vector=Compartments[cell]">
          <ListOfCallParameters>
            <CallParameter functionParameter="FunctionParameter_264">
              <SourceParameter reference="Metabolite_31"/>
            </CallParameter>
            <CallParameter functionParameter="FunctionParameter_254">
              <SourceParameter reference="Parameter_4367"/>
            </CallParameter>
            <CallParameter functionParameter="FunctionParameter_258">
              <SourceParameter reference="Metabolite_13"/>
            </CallParameter>
          </ListOfCallParameters>
        </KineticLaw>
      </Reaction>
      <Reaction key="Reaction_9" name="PI(3,4)P2 to PI(Y)P by Y" reversible="false" fast="false">
        <MiriamAnnotation>
<rdf:RDF
   xmlns:CopasiMT="http://www.copasi.org/RDF/MiriamTerms#"
   xmlns:dcterms="http://purl.org/dc/terms/"
   xmlns:rdf="http://www.w3.org/1999/02/22-rdf-syntax-ns#">
  <rdf:Description rdf:about="#Reaction_9">
    <dcterms:created>
      <rdf:Description>
        <dcterms:W3CDTF>2017-04-01T14:49:05Z</dcterms:W3CDTF>
      </rdf:Description>
    </dcterms:created>
    <CopasiMT:isVersionOf rdf:resource="urn:miriam:go:GO:0046856"/>
  </rdf:Description>
</rdf:RDF>

        </MiriamAnnotation>
        <Comment>
          Dephosphorylation of PI(3,4)P2 by an unspecified phosphatase.
        </Comment>
        <ListOfSubstrates>
          <Substrate metabolite="Metabolite_19" stoichiometry="1"/>
        </ListOfSubstrates>
        <ListOfProducts>
          <Product metabolite="Metabolite_35" stoichiometry="1"/>
        </ListOfProducts>
        <ListOfModifiers>
          <Modifier metabolite="Metabolite_33" stoichiometry="1"/>
        </ListOfModifiers>
        <ListOfConstants>
          <Constant key="Parameter_4366" name="kmax" value="0.00624926"/>
        </ListOfConstants>
        <KineticLaw function="Function_40" unitType="Default" scalingCompartment="CN=Root,Model=Phosphatase activities on PI(3\,4\,5)P3 and PI(3\,4)P2 ,Vector=Compartments[cell]">
          <ListOfCallParameters>
            <CallParameter functionParameter="FunctionParameter_264">
              <SourceParameter reference="Metabolite_33"/>
            </CallParameter>
            <CallParameter functionParameter="FunctionParameter_254">
              <SourceParameter reference="Parameter_4366"/>
            </CallParameter>
            <CallParameter functionParameter="FunctionParameter_258">
              <SourceParameter reference="Metabolite_19"/>
            </CallParameter>
          </ListOfCallParameters>
        </KineticLaw>
      </Reaction>
    </ListOfReactions>
    <ListOfEvents>
      <Event key="Event_0" name="activation_start" fireAtInitialTime="0" persistentTrigger="0">
        <MiriamAnnotation>
<rdf:RDF xmlns:dcterms="http://purl.org/dc/terms/" xmlns:rdf="http://www.w3.org/1999/02/22-rdf-syntax-ns#">
  <rdf:Description rdf:about="#Event_0">
    <dcterms:created>
      <rdf:Description>
        <dcterms:W3CDTF>2017-03-31T21:11:41Z</dcterms:W3CDTF>
      </rdf:Description>
    </dcterms:created>
  </rdf:Description>
</rdf:RDF>
        </MiriamAnnotation>
        <Comment>
          Beginning of EGF signalling
        </Comment>
        <TriggerExpression>
          &lt;CN=Root,Model=Phosphatase activities on PI(3\,4\,5)P3 and PI(3\,4)P2 ,Reference=Time> > &lt;CN=Root,Model=Phosphatase activities on PI(3\,4\,5)P3 and PI(3\,4)P2 ,Vector=Values[activation_time],Reference=Value>
        </TriggerExpression>
        <ListOfAssignments>
          <Assignment targetKey="Metabolite_1">
            <Expression>
              &lt;CN=Root,Model=Phosphatase activities on PI(3\,4\,5)P3 and PI(3\,4)P2 ,Vector=Values[EGF_sig],Reference=InitialValue>
            </Expression>
          </Assignment>
        </ListOfAssignments>
      </Event>
      <Event key="Event_1" name="inhibition_start" fireAtInitialTime="0" persistentTrigger="0">
        <MiriamAnnotation>
<rdf:RDF xmlns:dcterms="http://purl.org/dc/terms/" xmlns:rdf="http://www.w3.org/1999/02/22-rdf-syntax-ns#">
  <rdf:Description rdf:about="#Event_1">
    <dcterms:created>
      <rdf:Description>
        <dcterms:W3CDTF>2017-03-31T21:15:56Z</dcterms:W3CDTF>
      </rdf:Description>
    </dcterms:created>
  </rdf:Description>
</rdf:RDF>
        </MiriamAnnotation>
        <Comment>
          Beginning of PI3K inhibition
        </Comment>
        <TriggerExpression>
          &lt;CN=Root,Model=Phosphatase activities on PI(3\,4\,5)P3 and PI(3\,4)P2 ,Reference=Time> > &lt;CN=Root,Model=Phosphatase activities on PI(3\,4\,5)P3 and PI(3\,4)P2 ,Vector=Values[inhibition_time],Reference=Value> and &lt;CN=Root,Model=Phosphatase activities on PI(3\,4\,5)P3 and PI(3\,4)P2 ,Vector=Values[mode_PI-103],Reference=Value> eq 1
        </TriggerExpression>
        <ListOfAssignments>
          <Assignment targetKey="Metabolite_31">
            <Expression>
              1
            </Expression>
          </Assignment>
        </ListOfAssignments>
      </Event>
    </ListOfEvents>
    <ListOfModelParameterSets activeSet="ModelParameterSet_1">
      <ModelParameterSet key="ModelParameterSet_1" name="Initial State">
        <ModelParameterGroup cn="String=Initial Time" type="Group">
          <ModelParameter cn="CN=Root,Model=Phosphatase activities on PI(3\,4\,5)P3 and PI(3\,4)P2 " value="0" type="Model" simulationType="time"/>
        </ModelParameterGroup>
        <ModelParameterGroup cn="String=Initial Compartment Sizes" type="Group">
          <ModelParameter cn="CN=Root,Model=Phosphatase activities on PI(3\,4\,5)P3 and PI(3\,4)P2 ,Vector=Compartments[cell]" value="1" type="Compartment" simulationType="fixed"/>
        </ModelParameterGroup>
        <ModelParameterGroup cn="String=Initial Species Values" type="Group">
          <ModelParameter cn="CN=Root,Model=Phosphatase activities on PI(3\,4\,5)P3 and PI(3\,4)P2 ,Vector=Compartments[cell],Vector=Metabolites[EGF]" value="0" type="Species" simulationType="reactions"/>
          <ModelParameter cn="CN=Root,Model=Phosphatase activities on PI(3\,4\,5)P3 and PI(3\,4)P2 ,Vector=Compartments[cell],Vector=Metabolites[EGFR]" value="9.0332112855e+16" type="Species" simulationType="reactions"/>
          <ModelParameter cn="CN=Root,Model=Phosphatase activities on PI(3\,4\,5)P3 and PI(3\,4)P2 ,Vector=Compartments[cell],Vector=Metabolites[EGFR-P]" value="0" type="Species" simulationType="reactions"/>
          <ModelParameter cn="CN=Root,Model=Phosphatase activities on PI(3\,4\,5)P3 and PI(3\,4)P2 ,Vector=Compartments[cell],Vector=Metabolites[PI3Keff1]" value="0" type="Species" simulationType="assignment"/>
          <ModelParameter cn="CN=Root,Model=Phosphatase activities on PI(3\,4\,5)P3 and PI(3\,4)P2 ,Vector=Compartments[cell],Vector=Metabolites[PI(4\,5)P2]" value="8.732104242650001e+19" type="Species" simulationType="fixed"/>
          <ModelParameter cn="CN=Root,Model=Phosphatase activities on PI(3\,4\,5)P3 and PI(3\,4)P2 ,Vector=Compartments[cell],Vector=Metabolites[PI(3\,4\,5)P3]" value="0" type="Species" simulationType="reactions"/>
          <ModelParameter cn="CN=Root,Model=Phosphatase activities on PI(3\,4\,5)P3 and PI(3\,4)P2 ,Vector=Compartments[cell],Vector=Metabolites[PI-103_ext]" value="6.022140856999997e+17" type="Species" simulationType="reactions"/>
          <ModelParameter cn="CN=Root,Model=Phosphatase activities on PI(3\,4\,5)P3 and PI(3\,4)P2 ,Vector=Compartments[cell],Vector=Metabolites[PI-103_int]" value="0" type="Species" simulationType="reactions"/>
          <ModelParameter cn="CN=Root,Model=Phosphatase activities on PI(3\,4\,5)P3 and PI(3\,4)P2 ,Vector=Compartments[cell],Vector=Metabolites[PTEN]" value="6.022140857e+17" type="Species" simulationType="assignment"/>
          <ModelParameter cn="CN=Root,Model=Phosphatase activities on PI(3\,4\,5)P3 and PI(3\,4)P2 ,Vector=Compartments[cell],Vector=Metabolites[PI(3\,4)P2]" value="0" type="Species" simulationType="reactions"/>
          <ModelParameter cn="CN=Root,Model=Phosphatase activities on PI(3\,4\,5)P3 and PI(3\,4)P2 ,Vector=Compartments[cell],Vector=Metabolites[SHIP2]" value="6.022140857e+17" type="Species" simulationType="assignment"/>
          <ModelParameter cn="CN=Root,Model=Phosphatase activities on PI(3\,4\,5)P3 and PI(3\,4)P2 ,Vector=Compartments[cell],Vector=Metabolites[INPP4AB]" value="6.022140857e+17" type="Species" simulationType="assignment"/>
          <ModelParameter cn="CN=Root,Model=Phosphatase activities on PI(3\,4\,5)P3 and PI(3\,4)P2 ,Vector=Compartments[cell],Vector=Metabolites[PI(3)P]" value="0" type="Species" simulationType="reactions"/>
          <ModelParameter cn="CN=Root,Model=Phosphatase activities on PI(3\,4\,5)P3 and PI(3\,4)P2 ,Vector=Compartments[cell],Vector=Metabolites[PI(4)P]" value="0" type="Species" simulationType="reactions"/>
          <ModelParameter cn="CN=Root,Model=Phosphatase activities on PI(3\,4\,5)P3 and PI(3\,4)P2 ,Vector=Compartments[cell],Vector=Metabolites[X]" value="6.022140857e+17" type="Species" simulationType="assignment"/>
          <ModelParameter cn="CN=Root,Model=Phosphatase activities on PI(3\,4\,5)P3 and PI(3\,4)P2 ,Vector=Compartments[cell],Vector=Metabolites[mode_PI-103_diff]" value="0" type="Species" simulationType="reactions"/>
          <ModelParameter cn="CN=Root,Model=Phosphatase activities on PI(3\,4\,5)P3 and PI(3\,4)P2 ,Vector=Compartments[cell],Vector=Metabolites[Y]" value="6.022140856999997e+17" type="Species" simulationType="reactions"/>
          <ModelParameter cn="CN=Root,Model=Phosphatase activities on PI(3\,4\,5)P3 and PI(3\,4)P2 ,Vector=Compartments[cell],Vector=Metabolites[PI(Y)P]" value="0" type="Species" simulationType="reactions"/>
        </ModelParameterGroup>
        <ModelParameterGroup cn="String=Initial Global Quantities" type="Group">
          <ModelParameter cn="CN=Root,Model=Phosphatase activities on PI(3\,4\,5)P3 and PI(3\,4)P2 ,Vector=Values[K_PI3KAct]" value="0.65605" type="ModelValue" simulationType="fixed"/>
          <ModelParameter cn="CN=Root,Model=Phosphatase activities on PI(3\,4\,5)P3 and PI(3\,4)P2 ,Vector=Values[K_PI-103]" value="0.001" type="ModelValue" simulationType="fixed"/>
          <ModelParameter cn="CN=Root,Model=Phosphatase activities on PI(3\,4\,5)P3 and PI(3\,4)P2 ,Vector=Values[fraction_PTEN]" value="1" type="ModelValue" simulationType="assignment"/>
          <ModelParameter cn="CN=Root,Model=Phosphatase activities on PI(3\,4\,5)P3 and PI(3\,4)P2 ,Vector=Values[fraction_INPP4]" value="1" type="ModelValue" simulationType="assignment"/>
          <ModelParameter cn="CN=Root,Model=Phosphatase activities on PI(3\,4\,5)P3 and PI(3\,4)P2 ,Vector=Values[fraction_SHIP2]" value="1" type="ModelValue" simulationType="assignment"/>
          <ModelParameter cn="CN=Root,Model=Phosphatase activities on PI(3\,4\,5)P3 and PI(3\,4)P2 ,Vector=Values[fraction_X]" value="1" type="ModelValue" simulationType="assignment"/>
          <ModelParameter cn="CN=Root,Model=Phosphatase activities on PI(3\,4\,5)P3 and PI(3\,4)P2 ,Vector=Values[mode_PTEN]" value="1" type="ModelValue" simulationType="fixed"/>
          <ModelParameter cn="CN=Root,Model=Phosphatase activities on PI(3\,4\,5)P3 and PI(3\,4)P2 ,Vector=Values[mode_INPP4]" value="1" type="ModelValue" simulationType="fixed"/>
          <ModelParameter cn="CN=Root,Model=Phosphatase activities on PI(3\,4\,5)P3 and PI(3\,4)P2 ,Vector=Values[mode_SHIP2]" value="1" type="ModelValue" simulationType="fixed"/>
          <ModelParameter cn="CN=Root,Model=Phosphatase activities on PI(3\,4\,5)P3 and PI(3\,4)P2 ,Vector=Values[mode_X]" value="1" type="ModelValue" simulationType="fixed"/>
          <ModelParameter cn="CN=Root,Model=Phosphatase activities on PI(3\,4\,5)P3 and PI(3\,4)P2 ,Vector=Values[mode_PI-103]" value="0" type="ModelValue" simulationType="fixed"/>
          <ModelParameter cn="CN=Root,Model=Phosphatase activities on PI(3\,4\,5)P3 and PI(3\,4)P2 ,Vector=Values[activation_time]" value="300" type="ModelValue" simulationType="fixed"/>
          <ModelParameter cn="CN=Root,Model=Phosphatase activities on PI(3\,4\,5)P3 and PI(3\,4)P2 ,Vector=Values[inhibition_time]" value="365" type="ModelValue" simulationType="fixed"/>
          <ModelParameter cn="CN=Root,Model=Phosphatase activities on PI(3\,4\,5)P3 and PI(3\,4)P2 ,Vector=Values[EGF_sig]" value="0.00157" type="ModelValue" simulationType="fixed"/>
          <ModelParameter cn="CN=Root,Model=Phosphatase activities on PI(3\,4\,5)P3 and PI(3\,4)P2 ,Vector=Values[partial_X]" value="0.500856" type="ModelValue" simulationType="fixed"/>
          <ModelParameter cn="CN=Root,Model=Phosphatase activities on PI(3\,4\,5)P3 and PI(3\,4)P2 ,Vector=Values[PI(3\,4)P2_BG]" value="0.741007" type="ModelValue" simulationType="fixed"/>
          <ModelParameter cn="CN=Root,Model=Phosphatase activities on PI(3\,4\,5)P3 and PI(3\,4)P2 ,Vector=Values[PI(3\,4)P2_total]" value="0.741007" type="ModelValue" simulationType="assignment"/>
          <ModelParameter cn="CN=Root,Model=Phosphatase activities on PI(3\,4\,5)P3 and PI(3\,4)P2 ,Vector=Values[PI(3\,4\,5)P3_BG]" value="0.0501727" type="ModelValue" simulationType="fixed"/>
          <ModelParameter cn="CN=Root,Model=Phosphatase activities on PI(3\,4\,5)P3 and PI(3\,4)P2 ,Vector=Values[PI(3\,4\,5)P3_total]" value="0.0501727" type="ModelValue" simulationType="assignment"/>
        </ModelParameterGroup>
        <ModelParameterGroup cn="String=Kinetic Parameters" type="Group">
          <ModelParameterGroup cn="CN=Root,Model=Phosphatase activities on PI(3\,4\,5)P3 and PI(3\,4)P2 ,Vector=Reactions[EGF binding]" type="Reaction">
            <ModelParameter cn="CN=Root,Model=Phosphatase activities on PI(3\,4\,5)P3 and PI(3\,4)P2 ,Vector=Reactions[EGF binding],ParameterGroup=Parameters,Parameter=k1" value="620.385" type="ReactionParameter" simulationType="fixed"/>
            <ModelParameter cn="CN=Root,Model=Phosphatase activities on PI(3\,4\,5)P3 and PI(3\,4)P2 ,Vector=Reactions[EGF binding],ParameterGroup=Parameters,Parameter=k2" value="0" type="ReactionParameter" simulationType="fixed"/>
          </ModelParameterGroup>
          <ModelParameterGroup cn="CN=Root,Model=Phosphatase activities on PI(3\,4\,5)P3 and PI(3\,4)P2 ,Vector=Reactions[EGFR internalization]" type="Reaction">
            <ModelParameter cn="CN=Root,Model=Phosphatase activities on PI(3\,4\,5)P3 and PI(3\,4)P2 ,Vector=Reactions[EGFR internalization],ParameterGroup=Parameters,Parameter=k1" value="0.13297" type="ReactionParameter" simulationType="fixed"/>
          </ModelParameterGroup>
          <ModelParameterGroup cn="CN=Root,Model=Phosphatase activities on PI(3\,4\,5)P3 and PI(3\,4)P2 ,Vector=Reactions[PI(4\,5)P2 to PI(3\,4\,5)P3 by PI3K]" type="Reaction">
            <ModelParameter cn="CN=Root,Model=Phosphatase activities on PI(3\,4\,5)P3 and PI(3\,4)P2 ,Vector=Reactions[PI(4\,5)P2 to PI(3\,4\,5)P3 by PI3K],ParameterGroup=Parameters,Parameter=kmax" value="1" type="ReactionParameter" simulationType="fixed"/>
          </ModelParameterGroup>
          <ModelParameterGroup cn="CN=Root,Model=Phosphatase activities on PI(3\,4\,5)P3 and PI(3\,4)P2 ,Vector=Reactions[PI(3\,4\,5)P3 to PI(4\,5)P2 by PTEN]" type="Reaction">
            <ModelParameter cn="CN=Root,Model=Phosphatase activities on PI(3\,4\,5)P3 and PI(3\,4)P2 ,Vector=Reactions[PI(3\,4\,5)P3 to PI(4\,5)P2 by PTEN],ParameterGroup=Parameters,Parameter=kmax" value="0.133003" type="ReactionParameter" simulationType="fixed"/>
          </ModelParameterGroup>
          <ModelParameterGroup cn="CN=Root,Model=Phosphatase activities on PI(3\,4\,5)P3 and PI(3\,4)P2 ,Vector=Reactions[PI(3\,4\,5)P3 to PI(3\,4)P2 by SHIP2]" type="Reaction">
            <ModelParameter cn="CN=Root,Model=Phosphatase activities on PI(3\,4\,5)P3 and PI(3\,4)P2 ,Vector=Reactions[PI(3\,4\,5)P3 to PI(3\,4)P2 by SHIP2],ParameterGroup=Parameters,Parameter=kmax" value="0.11987" type="ReactionParameter" simulationType="fixed"/>
          </ModelParameterGroup>
          <ModelParameterGroup cn="CN=Root,Model=Phosphatase activities on PI(3\,4\,5)P3 and PI(3\,4)P2 ,Vector=Reactions[PI(3\,4)P2 to PI(3)P by INPP4]" type="Reaction">
            <ModelParameter cn="CN=Root,Model=Phosphatase activities on PI(3\,4\,5)P3 and PI(3\,4)P2 ,Vector=Reactions[PI(3\,4)P2 to PI(3)P by INPP4],ParameterGroup=Parameters,Parameter=kmax" value="0.0687371" type="ReactionParameter" simulationType="fixed"/>
          </ModelParameterGroup>
          <ModelParameterGroup cn="CN=Root,Model=Phosphatase activities on PI(3\,4\,5)P3 and PI(3\,4)P2 ,Vector=Reactions[PI(3\,4)P2 to PI(4)P by  PTEN]" type="Reaction">
            <ModelParameter cn="CN=Root,Model=Phosphatase activities on PI(3\,4\,5)P3 and PI(3\,4)P2 ,Vector=Reactions[PI(3\,4)P2 to PI(4)P by  PTEN],ParameterGroup=Parameters,Parameter=kmax" value="0.0968116" type="ReactionParameter" simulationType="fixed"/>
          </ModelParameterGroup>
          <ModelParameterGroup cn="CN=Root,Model=Phosphatase activities on PI(3\,4\,5)P3 and PI(3\,4)P2 ,Vector=Reactions[PI(3\,4\,5)P3 to  PI(3\,4)P2  by X]" type="Reaction">
            <ModelParameter cn="CN=Root,Model=Phosphatase activities on PI(3\,4\,5)P3 and PI(3\,4)P2 ,Vector=Reactions[PI(3\,4\,5)P3 to  PI(3\,4)P2  by X],ParameterGroup=Parameters,Parameter=kmax" value="0.0447312" type="ReactionParameter" simulationType="fixed"/>
          </ModelParameterGroup>
          <ModelParameterGroup cn="CN=Root,Model=Phosphatase activities on PI(3\,4\,5)P3 and PI(3\,4)P2 ,Vector=Reactions[PI-103 diffusion]" type="Reaction">
            <ModelParameter cn="CN=Root,Model=Phosphatase activities on PI(3\,4\,5)P3 and PI(3\,4)P2 ,Vector=Reactions[PI-103 diffusion],ParameterGroup=Parameters,Parameter=kmax" value="5.56e-05" type="ReactionParameter" simulationType="fixed"/>
          </ModelParameterGroup>
          <ModelParameterGroup cn="CN=Root,Model=Phosphatase activities on PI(3\,4\,5)P3 and PI(3\,4)P2 ,Vector=Reactions[PI(3\,4)P2 to PI(Y)P by Y]" type="Reaction">
            <ModelParameter cn="CN=Root,Model=Phosphatase activities on PI(3\,4\,5)P3 and PI(3\,4)P2 ,Vector=Reactions[PI(3\,4)P2 to PI(Y)P by Y],ParameterGroup=Parameters,Parameter=kmax" value="0.00624926" type="ReactionParameter" simulationType="fixed"/>
          </ModelParameterGroup>
        </ModelParameterGroup>
      </ModelParameterSet>
    </ListOfModelParameterSets>
    <StateTemplate>
      <StateTemplateVariable objectReference="Model_3"/>
      <StateTemplateVariable objectReference="Metabolite_19"/>
      <StateTemplateVariable objectReference="Metabolite_3"/>
      <StateTemplateVariable objectReference="Metabolite_11"/>
      <StateTemplateVariable objectReference="Metabolite_5"/>
      <StateTemplateVariable objectReference="Metabolite_13"/>
      <StateTemplateVariable objectReference="Metabolite_25"/>
      <StateTemplateVariable objectReference="Metabolite_27"/>
      <StateTemplateVariable objectReference="Metabolite_35"/>
      <StateTemplateVariable objectReference="Metabolite_1"/>
      <StateTemplateVariable objectReference="Metabolite_15"/>
      <StateTemplateVariable objectReference="Metabolite_7"/>
      <StateTemplateVariable objectReference="Metabolite_17"/>
      <StateTemplateVariable objectReference="Metabolite_21"/>
      <StateTemplateVariable objectReference="Metabolite_23"/>
      <StateTemplateVariable objectReference="Metabolite_29"/>
      <StateTemplateVariable objectReference="ModelValue_2"/>
      <StateTemplateVariable objectReference="ModelValue_3"/>
      <StateTemplateVariable objectReference="ModelValue_4"/>
      <StateTemplateVariable objectReference="ModelValue_5"/>
      <StateTemplateVariable objectReference="ModelValue_16"/>
      <StateTemplateVariable objectReference="ModelValue_18"/>
      <StateTemplateVariable objectReference="Metabolite_9"/>
      <StateTemplateVariable objectReference="Metabolite_31"/>
      <StateTemplateVariable objectReference="Metabolite_33"/>
      <StateTemplateVariable objectReference="Compartment_1"/>
      <StateTemplateVariable objectReference="ModelValue_0"/>
      <StateTemplateVariable objectReference="ModelValue_1"/>
      <StateTemplateVariable objectReference="ModelValue_6"/>
      <StateTemplateVariable objectReference="ModelValue_7"/>
      <StateTemplateVariable objectReference="ModelValue_8"/>
      <StateTemplateVariable objectReference="ModelValue_9"/>
      <StateTemplateVariable objectReference="ModelValue_10"/>
      <StateTemplateVariable objectReference="ModelValue_11"/>
      <StateTemplateVariable objectReference="ModelValue_12"/>
      <StateTemplateVariable objectReference="ModelValue_13"/>
      <StateTemplateVariable objectReference="ModelValue_14"/>
      <StateTemplateVariable objectReference="ModelValue_15"/>
      <StateTemplateVariable objectReference="ModelValue_17"/>
    </StateTemplate>
    <InitialState type="initialState">
      0 0 9.0332112855e+16 0 0 6.022140856999997e+17 0 0 0 0 0 0 6.022140857e+17 6.022140857e+17 6.022140857e+17 6.022140857e+17 1 1 1 1 0.741007 0.0501727 8.732104242650001e+19 0 6.022140856999997e+17 1 0.65605 0.001 1 1 1 1 0 300 365 0.00157 0.500856 0.741007 0.0501727 
    </InitialState>
  </Model>
  <ListOfTasks>
    <Task key="Task_14" name="Steady-State" type="steadyState" scheduled="false" updateModel="false">
      <Report reference="Report_9" target="" append="1" confirmOverwrite="1"/>
      <Problem>
        <Parameter name="JacobianRequested" type="bool" value="1"/>
        <Parameter name="StabilityAnalysisRequested" type="bool" value="1"/>
      </Problem>
      <Method name="Enhanced Newton" type="EnhancedNewton">
        <Parameter name="Resolution" type="unsignedFloat" value="1e-09"/>
        <Parameter name="Derivation Factor" type="unsignedFloat" value="0.001"/>
        <Parameter name="Use Newton" type="bool" value="1"/>
        <Parameter name="Use Integration" type="bool" value="1"/>
        <Parameter name="Use Back Integration" type="bool" value="1"/>
        <Parameter name="Accept Negative Concentrations" type="bool" value="0"/>
        <Parameter name="Iteration Limit" type="unsignedInteger" value="50"/>
        <Parameter name="Maximum duration for forward integration" type="unsignedFloat" value="1000000000"/>
        <Parameter name="Maximum duration for backward integration" type="unsignedFloat" value="1000000"/>
      </Method>
    </Task>
    <Task key="Task_15" name="Time-Course" type="timeCourse" scheduled="false" updateModel="false">
      <Report reference="Report_18" target="" append="1" confirmOverwrite="1"/>
      <Problem>
        <Parameter name="AutomaticStepSize" type="bool" value="0"/>
        <Parameter name="StepNumber" type="unsignedInteger" value="1001"/>
        <Parameter name="StepSize" type="float" value="1.4"/>
        <Parameter name="Duration" type="float" value="1400"/>
        <Parameter name="TimeSeriesRequested" type="bool" value="1"/>
        <Parameter name="OutputStartTime" type="float" value="0"/>
        <Parameter name="Output Event" type="bool" value="0"/>
        <Parameter name="Start in Steady State" type="bool" value="0"/>
      </Problem>
      <Method name="Deterministic (LSODA)" type="Deterministic(LSODA)">
        <Parameter name="Integrate Reduced Model" type="bool" value="0"/>
        <Parameter name="Relative Tolerance" type="unsignedFloat" value="1e-06"/>
        <Parameter name="Absolute Tolerance" type="unsignedFloat" value="1e-12"/>
        <Parameter name="Max Internal Steps" type="unsignedInteger" value="10000"/>
        <Parameter name="Max Internal Step Size" type="unsignedFloat" value="0"/>
      </Method>
    </Task>
    <Task key="Task_16" name="Scan" type="scan" scheduled="false" updateModel="false">
      <Problem>
        <Parameter name="Subtask" type="unsignedInteger" value="1"/>
        <ParameterGroup name="ScanItems">
        </ParameterGroup>
        <Parameter name="Output in subtask" type="bool" value="1"/>
        <Parameter name="Adjust initial conditions" type="bool" value="0"/>
      </Problem>
      <Method name="Scan Framework" type="ScanFramework">
      </Method>
    </Task>
    <Task key="Task_17" name="Elementary Flux Modes" type="fluxMode" scheduled="false" updateModel="false">
      <Report reference="Report_10" target="" append="1" confirmOverwrite="1"/>
      <Problem>
      </Problem>
      <Method name="EFM Algorithm" type="EFMAlgorithm">
      </Method>
    </Task>
    <Task key="Task_18" name="Optimization" type="optimization" scheduled="false" updateModel="false">
      <Report reference="Report_11" target="" append="1" confirmOverwrite="1"/>
      <Problem>
        <Parameter name="Subtask" type="cn" value="CN=Root,Vector=TaskList[Steady-State]"/>
        <ParameterText name="ObjectiveExpression" type="expression">
          
        </ParameterText>
        <Parameter name="Maximize" type="bool" value="0"/>
        <Parameter name="Randomize Start Values" type="bool" value="0"/>
        <Parameter name="Calculate Statistics" type="bool" value="1"/>
        <ParameterGroup name="OptimizationItemList">
        </ParameterGroup>
        <ParameterGroup name="OptimizationConstraintList">
        </ParameterGroup>
      </Problem>
      <Method name="Random Search" type="RandomSearch">
        <Parameter name="Number of Iterations" type="unsignedInteger" value="100000"/>
        <Parameter name="Random Number Generator" type="unsignedInteger" value="1"/>
        <Parameter name="Seed" type="unsignedInteger" value="0"/>
      </Method>
    </Task>
    <Task key="Task_19" name="Parameter Estimation" type="parameterFitting" scheduled="true" updateModel="true">
      <Report reference="Report_12" target="" append="1" confirmOverwrite="1"/>
      <Problem>
        <Parameter name="Maximize" type="bool" value="0"/>
        <Parameter name="Randomize Start Values" type="bool" value="0"/>
        <Parameter name="Calculate Statistics" type="bool" value="1"/>
        <ParameterGroup name="OptimizationItemList">
          <ParameterGroup name="FitItem">
            <ParameterGroup name="Affected Cross Validation Experiments">
            </ParameterGroup>
            <ParameterGroup name="Affected Experiments">
            </ParameterGroup>
            <Parameter name="LowerBound" type="cn" value="1e-06"/>
            <Parameter name="ObjectCN" type="cn" value=""/>
            <Parameter name="StartValue" type="float" value="0"/>
            <Parameter name="UpperBound" type="cn" value="1e+06"/>
          </ParameterGroup>
        </ParameterGroup>
        <ParameterGroup name="OptimizationConstraintList">
        </ParameterGroup>
        <Parameter name="Steady-State" type="cn" value="CN=Root,Vector=TaskList[Steady-State]"/>
        <Parameter name="Time-Course" type="cn" value="CN=Root,Vector=TaskList[Time-Course]"/>
        <Parameter name="Create Parameter Sets" type="bool" value="0"/>
        <ParameterGroup name="Experiment Set">
        </ParameterGroup>
        <ParameterGroup name="Validation Set">
          <Parameter name="Threshold" type="unsignedInteger" value="5"/>
          <Parameter name="Weight" type="unsignedFloat" value="1"/>
        </ParameterGroup>
      </Problem>
      <Method name="Current Solution Statistics" type="CurrentSolutionStatistics">
      </Method>
    </Task>
    <Task key="Task_20" name="Metabolic Control Analysis" type="metabolicControlAnalysis" scheduled="false" updateModel="false">
      <Report reference="Report_13" target="" append="1" confirmOverwrite="1"/>
      <Problem>
        <Parameter name="Steady-State" type="key" value="Task_14"/>
      </Problem>
      <Method name="MCA Method (Reder)" type="MCAMethod(Reder)">
        <Parameter name="Modulation Factor" type="unsignedFloat" value="1e-09"/>
        <Parameter name="Use Reder" type="bool" value="1"/>
        <Parameter name="Use Smallbone" type="bool" value="1"/>
      </Method>
    </Task>
    <Task key="Task_21" name="Lyapunov Exponents" type="lyapunovExponents" scheduled="false" updateModel="false">
      <Report reference="Report_14" target="" append="1" confirmOverwrite="1"/>
      <Problem>
        <Parameter name="ExponentNumber" type="unsignedInteger" value="3"/>
        <Parameter name="DivergenceRequested" type="bool" value="1"/>
        <Parameter name="TransientTime" type="float" value="0"/>
      </Problem>
      <Method name="Wolf Method" type="WolfMethod">
        <Parameter name="Orthonormalization Interval" type="unsignedFloat" value="1"/>
        <Parameter name="Overall time" type="unsignedFloat" value="1000"/>
        <Parameter name="Relative Tolerance" type="unsignedFloat" value="1e-06"/>
        <Parameter name="Absolute Tolerance" type="unsignedFloat" value="1e-12"/>
        <Parameter name="Max Internal Steps" type="unsignedInteger" value="10000"/>
      </Method>
    </Task>
    <Task key="Task_22" name="Time Scale Separation Analysis" type="timeScaleSeparationAnalysis" scheduled="false" updateModel="false">
      <Report reference="Report_15" target="" append="1" confirmOverwrite="1"/>
      <Problem>
        <Parameter name="StepNumber" type="unsignedInteger" value="100"/>
        <Parameter name="StepSize" type="float" value="0.01"/>
        <Parameter name="Duration" type="float" value="1"/>
        <Parameter name="TimeSeriesRequested" type="bool" value="1"/>
        <Parameter name="OutputStartTime" type="float" value="0"/>
      </Problem>
      <Method name="ILDM (LSODA,Deuflhard)" type="TimeScaleSeparation(ILDM,Deuflhard)">
        <Parameter name="Deuflhard Tolerance" type="unsignedFloat" value="1e-06"/>
      </Method>
    </Task>
    <Task key="Task_23" name="Sensitivities" type="sensitivities" scheduled="false" updateModel="false">
      <Report reference="Report_16" target="" append="1" confirmOverwrite="1"/>
      <Problem>
        <Parameter name="SubtaskType" type="unsignedInteger" value="1"/>
        <ParameterGroup name="TargetFunctions">
          <Parameter name="SingleObject" type="cn" value=""/>
          <Parameter name="ObjectListType" type="unsignedInteger" value="7"/>
        </ParameterGroup>
        <ParameterGroup name="ListOfVariables">
          <ParameterGroup name="Variables">
            <Parameter name="SingleObject" type="cn" value=""/>
            <Parameter name="ObjectListType" type="unsignedInteger" value="41"/>
          </ParameterGroup>
          <ParameterGroup name="Variables">
            <Parameter name="SingleObject" type="cn" value=""/>
            <Parameter name="ObjectListType" type="unsignedInteger" value="0"/>
          </ParameterGroup>
        </ParameterGroup>
      </Problem>
      <Method name="Sensitivities Method" type="SensitivitiesMethod">
        <Parameter name="Delta factor" type="unsignedFloat" value="0.001"/>
        <Parameter name="Delta minimum" type="unsignedFloat" value="1e-12"/>
      </Method>
    </Task>
    <Task key="Task_24" name="Moieties" type="moieties" scheduled="false" updateModel="false">
      <Problem>
      </Problem>
      <Method name="Householder Reduction" type="Householder">
      </Method>
    </Task>
    <Task key="Task_25" name="Cross Section" type="crosssection" scheduled="false" updateModel="false">
      <Problem>
        <Parameter name="AutomaticStepSize" type="bool" value="0"/>
        <Parameter name="StepNumber" type="unsignedInteger" value="100"/>
        <Parameter name="StepSize" type="float" value="0.01"/>
        <Parameter name="Duration" type="float" value="1"/>
        <Parameter name="TimeSeriesRequested" type="bool" value="1"/>
        <Parameter name="OutputStartTime" type="float" value="0"/>
        <Parameter name="Output Event" type="bool" value="0"/>
        <Parameter name="Start in Steady State" type="bool" value="0"/>
        <Parameter name="LimitCrossings" type="bool" value="0"/>
        <Parameter name="NumCrossingsLimit" type="unsignedInteger" value="0"/>
        <Parameter name="LimitOutTime" type="bool" value="0"/>
        <Parameter name="LimitOutCrossings" type="bool" value="0"/>
        <Parameter name="PositiveDirection" type="bool" value="1"/>
        <Parameter name="NumOutCrossingsLimit" type="unsignedInteger" value="0"/>
        <Parameter name="LimitUntilConvergence" type="bool" value="0"/>
        <Parameter name="ConvergenceTolerance" type="float" value="1e-06"/>
        <Parameter name="Threshold" type="float" value="0"/>
        <Parameter name="DelayOutputUntilConvergence" type="bool" value="0"/>
        <Parameter name="OutputConvergenceTolerance" type="float" value="1e-06"/>
        <ParameterText name="TriggerExpression" type="expression">
          
        </ParameterText>
        <Parameter name="SingleVariable" type="cn" value=""/>
      </Problem>
      <Method name="Deterministic (LSODA)" type="Deterministic(LSODA)">
        <Parameter name="Integrate Reduced Model" type="bool" value="0"/>
        <Parameter name="Relative Tolerance" type="unsignedFloat" value="1e-06"/>
        <Parameter name="Absolute Tolerance" type="unsignedFloat" value="1e-12"/>
        <Parameter name="Max Internal Steps" type="unsignedInteger" value="10000"/>
        <Parameter name="Max Internal Step Size" type="unsignedFloat" value="0"/>
      </Method>
    </Task>
    <Task key="Task_26" name="Linear Noise Approximation" type="linearNoiseApproximation" scheduled="false" updateModel="false">
      <Report reference="Report_17" target="" append="1" confirmOverwrite="1"/>
      <Problem>
        <Parameter name="Steady-State" type="key" value="Task_14"/>
      </Problem>
      <Method name="Linear Noise Approximation" type="LinearNoiseApproximation">
      </Method>
    </Task>
  </ListOfTasks>
  <ListOfReports>
    <Report key="Report_9" name="Steady-State" taskType="steadyState" separator="&#x09;" precision="6">
      <Comment>
        Automatically generated report.
      </Comment>
      <Footer>
        <Object cn="CN=Root,Vector=TaskList[Steady-State]"/>
      </Footer>
    </Report>
    <Report key="Report_10" name="Elementary Flux Modes" taskType="fluxMode" separator="&#x09;" precision="6">
      <Comment>
        Automatically generated report.
      </Comment>
      <Footer>
        <Object cn="CN=Root,Vector=TaskList[Elementary Flux Modes],Object=Result"/>
      </Footer>
    </Report>
    <Report key="Report_11" name="Optimization" taskType="optimization" separator="&#x09;" precision="6">
      <Comment>
        Automatically generated report.
      </Comment>
      <Header>
        <Object cn="CN=Root,Vector=TaskList[Optimization],Object=Description"/>
        <Object cn="String=\[Function Evaluations\]"/>
        <Object cn="Separator=&#x09;"/>
        <Object cn="String=\[Best Value\]"/>
        <Object cn="Separator=&#x09;"/>
        <Object cn="String=\[Best Parameters\]"/>
      </Header>
      <Body>
        <Object cn="CN=Root,Vector=TaskList[Optimization],Problem=Optimization,Reference=Function Evaluations"/>
        <Object cn="Separator=&#x09;"/>
        <Object cn="CN=Root,Vector=TaskList[Optimization],Problem=Optimization,Reference=Best Value"/>
        <Object cn="Separator=&#x09;"/>
        <Object cn="CN=Root,Vector=TaskList[Optimization],Problem=Optimization,Reference=Best Parameters"/>
      </Body>
      <Footer>
        <Object cn="String=&#x0a;"/>
        <Object cn="CN=Root,Vector=TaskList[Optimization],Object=Result"/>
      </Footer>
    </Report>
    <Report key="Report_12" name="Parameter Estimation" taskType="parameterFitting" separator="&#x09;" precision="6">
      <Comment>
        Automatically generated report.
      </Comment>
      <Header>
        <Object cn="CN=Root,Vector=TaskList[Parameter Estimation],Object=Description"/>
        <Object cn="String=\[Function Evaluations\]"/>
        <Object cn="Separator=&#x09;"/>
        <Object cn="String=\[Best Value\]"/>
        <Object cn="Separator=&#x09;"/>
        <Object cn="String=\[Best Parameters\]"/>
      </Header>
      <Body>
        <Object cn="CN=Root,Vector=TaskList[Parameter Estimation],Problem=Parameter Estimation,Reference=Function Evaluations"/>
        <Object cn="Separator=&#x09;"/>
        <Object cn="CN=Root,Vector=TaskList[Parameter Estimation],Problem=Parameter Estimation,Reference=Best Value"/>
        <Object cn="Separator=&#x09;"/>
        <Object cn="CN=Root,Vector=TaskList[Parameter Estimation],Problem=Parameter Estimation,Reference=Best Parameters"/>
      </Body>
      <Footer>
        <Object cn="String=&#x0a;"/>
        <Object cn="CN=Root,Vector=TaskList[Parameter Estimation],Object=Result"/>
      </Footer>
    </Report>
    <Report key="Report_13" name="Metabolic Control Analysis" taskType="metabolicControlAnalysis" separator="&#x09;" precision="6">
      <Comment>
        Automatically generated report.
      </Comment>
      <Header>
        <Object cn="CN=Root,Vector=TaskList[Metabolic Control Analysis],Object=Description"/>
      </Header>
      <Footer>
        <Object cn="String=&#x0a;"/>
        <Object cn="CN=Root,Vector=TaskList[Metabolic Control Analysis],Object=Result"/>
      </Footer>
    </Report>
    <Report key="Report_14" name="Lyapunov Exponents" taskType="lyapunovExponents" separator="&#x09;" precision="6">
      <Comment>
        Automatically generated report.
      </Comment>
      <Header>
        <Object cn="CN=Root,Vector=TaskList[Lyapunov Exponents],Object=Description"/>
      </Header>
      <Footer>
        <Object cn="String=&#x0a;"/>
        <Object cn="CN=Root,Vector=TaskList[Lyapunov Exponents],Object=Result"/>
      </Footer>
    </Report>
    <Report key="Report_15" name="Time Scale Separation Analysis" taskType="timeScaleSeparationAnalysis" separator="&#x09;" precision="6">
      <Comment>
        Automatically generated report.
      </Comment>
      <Header>
        <Object cn="CN=Root,Vector=TaskList[Time Scale Separation Analysis],Object=Description"/>
      </Header>
      <Footer>
        <Object cn="String=&#x0a;"/>
        <Object cn="CN=Root,Vector=TaskList[Time Scale Separation Analysis],Object=Result"/>
      </Footer>
    </Report>
    <Report key="Report_16" name="Sensitivities" taskType="sensitivities" separator="&#x09;" precision="6">
      <Comment>
        Automatically generated report.
      </Comment>
      <Header>
        <Object cn="CN=Root,Vector=TaskList[Sensitivities],Object=Description"/>
      </Header>
      <Footer>
        <Object cn="String=&#x0a;"/>
        <Object cn="CN=Root,Vector=TaskList[Sensitivities],Object=Result"/>
      </Footer>
    </Report>
    <Report key="Report_17" name="Linear Noise Approximation" taskType="linearNoiseApproximation" separator="&#x09;" precision="6">
      <Comment>
        Automatically generated report.
      </Comment>
      <Header>
        <Object cn="CN=Root,Vector=TaskList[Linear Noise Approximation],Object=Description"/>
      </Header>
      <Footer>
        <Object cn="String=&#x0a;"/>
        <Object cn="CN=Root,Vector=TaskList[Linear Noise Approximation],Object=Result"/>
      </Footer>
    </Report>
    <Report key="Report_18" name="Time, Concentrations, Volumes, and Global Quantity Values" taskType="timeCourse" separator="&#x09;" precision="6">
      <Comment>
        A table of time, variable species concentrations, variable compartment volumes, and variable global quantity values.
      </Comment>
      <Table printTitle="1">
        <Object cn="CN=Root,Model=Phosphatase activities on PI(3\,4\,5)P3 and PI(3\,4)P2 ,Reference=Time"/>
        <Object cn="CN=Root,Model=Phosphatase activities on PI(3\,4\,5)P3 and PI(3\,4)P2 ,Vector=Compartments[cell],Vector=Metabolites[EGF],Reference=Concentration"/>
        <Object cn="CN=Root,Model=Phosphatase activities on PI(3\,4\,5)P3 and PI(3\,4)P2 ,Vector=Compartments[cell],Vector=Metabolites[EGFR],Reference=Concentration"/>
        <Object cn="CN=Root,Model=Phosphatase activities on PI(3\,4\,5)P3 and PI(3\,4)P2 ,Vector=Compartments[cell],Vector=Metabolites[EGFR_EGF],Reference=Concentration"/>
        <Object cn="CN=Root,Model=Phosphatase activities on PI(3\,4\,5)P3 and PI(3\,4)P2 ,Vector=Compartments[cell],Vector=Metabolites[EGFR-P],Reference=Concentration"/>
        <Object cn="CN=Root,Model=Phosphatase activities on PI(3\,4\,5)P3 and PI(3\,4)P2 ,Vector=Compartments[cell],Vector=Metabolites[PI3Keff1],Reference=Concentration"/>
        <Object cn="CN=Root,Model=Phosphatase activities on PI(3\,4\,5)P3 and PI(3\,4)P2 ,Vector=Compartments[cell],Vector=Metabolites[PI(3\,4\,5)P3],Reference=Concentration"/>
        <Object cn="CN=Root,Model=Phosphatase activities on PI(3\,4\,5)P3 and PI(3\,4)P2 ,Vector=Compartments[cell],Vector=Metabolites[PI-103_ext],Reference=Concentration"/>
        <Object cn="CN=Root,Model=Phosphatase activities on PI(3\,4\,5)P3 and PI(3\,4)P2 ,Vector=Compartments[cell],Vector=Metabolites[PI-103_int],Reference=Concentration"/>
        <Object cn="CN=Root,Model=Phosphatase activities on PI(3\,4\,5)P3 and PI(3\,4)P2 ,Vector=Compartments[cell],Vector=Metabolites[PTEN],Reference=Concentration"/>
        <Object cn="CN=Root,Model=Phosphatase activities on PI(3\,4\,5)P3 and PI(3\,4)P2 ,Vector=Compartments[cell],Vector=Metabolites[PI(3\,4)P2],Reference=Concentration"/>
        <Object cn="CN=Root,Model=Phosphatase activities on PI(3\,4\,5)P3 and PI(3\,4)P2 ,Vector=Compartments[cell],Vector=Metabolites[SHIP2],Reference=Concentration"/>
        <Object cn="CN=Root,Model=Phosphatase activities on PI(3\,4\,5)P3 and PI(3\,4)P2 ,Vector=Compartments[cell],Vector=Metabolites[INPP4AB],Reference=Concentration"/>
        <Object cn="CN=Root,Model=Phosphatase activities on PI(3\,4\,5)P3 and PI(3\,4)P2 ,Vector=Compartments[cell],Vector=Metabolites[X],Reference=Concentration"/>
        <Object cn="CN=Root,Model=Phosphatase activities on PI(3\,4\,5)P3 and PI(3\,4)P2 ,Vector=Compartments[cell],Vector=Metabolites[mode_PI-103_diff],Reference=Concentration"/>
        <Object cn="CN=Root,Model=Phosphatase activities on PI(3\,4\,5)P3 and PI(3\,4)P2 ,Vector=Compartments[cell],Vector=Metabolites[ext_inhibitor2],Reference=Concentration"/>
        <Object cn="CN=Root,Model=Phosphatase activities on PI(3\,4\,5)P3 and PI(3\,4)P2 ,Vector=Compartments[cell],Vector=Metabolites[internal_inhibitor2],Reference=Concentration"/>
        <Object cn="CN=Root,Model=Phosphatase activities on PI(3\,4\,5)P3 and PI(3\,4)P2 ,Vector=Values[fraction_PTEN],Reference=Value"/>
        <Object cn="CN=Root,Model=Phosphatase activities on PI(3\,4\,5)P3 and PI(3\,4)P2 ,Vector=Values[fraction_INPP4],Reference=Value"/>
        <Object cn="CN=Root,Model=Phosphatase activities on PI(3\,4\,5)P3 and PI(3\,4)P2 ,Vector=Values[fraction_SHIP2],Reference=Value"/>
        <Object cn="CN=Root,Model=Phosphatase activities on PI(3\,4\,5)P3 and PI(3\,4)P2 ,Vector=Values[fraction_X],Reference=Value"/>
      </Table>
    </Report>
  </ListOfReports>
  <ListOfPlots>
    <PlotSpecification name="Concentrations" type="Plot2D" active="1">
      <Parameter name="log X" type="bool" value="0"/>
      <Parameter name="log Y" type="bool" value="0"/>
      <ListOfPlotItems>
        <PlotItem name="Values[PI(3,4)P2_total]" type="Curve2D">
          <Parameter name="Color" type="string" value="auto"/>
          <Parameter name="Line subtype" type="unsignedInteger" value="0"/>
          <Parameter name="Line type" type="unsignedInteger" value="0"/>
          <Parameter name="Line width" type="unsignedFloat" value="1"/>
          <Parameter name="Recording Activity" type="string" value="during"/>
          <Parameter name="Symbol subtype" type="unsignedInteger" value="1"/>
          <ListOfChannels>
            <ChannelSpec cn="CN=Root,Model=Phosphatase activities on PI(3\,4\,5)P3 and PI(3\,4)P2 ,Reference=Time"/>
            <ChannelSpec cn="CN=Root,Model=Phosphatase activities on PI(3\,4\,5)P3 and PI(3\,4)P2 ,Vector=Values[PI(3\,4)P2_total],Reference=Value"/>
          </ListOfChannels>
        </PlotItem>
        <PlotItem name="Values[PI(3,4,5)P3_total]" type="Curve2D">
          <Parameter name="Color" type="string" value="auto"/>
          <Parameter name="Line subtype" type="unsignedInteger" value="0"/>
          <Parameter name="Line type" type="unsignedInteger" value="0"/>
          <Parameter name="Line width" type="unsignedFloat" value="1"/>
          <Parameter name="Recording Activity" type="string" value="during"/>
          <Parameter name="Symbol subtype" type="unsignedInteger" value="0"/>
          <ListOfChannels>
            <ChannelSpec cn="CN=Root,Model=Phosphatase activities on PI(3\,4\,5)P3 and PI(3\,4)P2 ,Reference=Time"/>
            <ChannelSpec cn="CN=Root,Model=Phosphatase activities on PI(3\,4\,5)P3 and PI(3\,4)P2 ,Vector=Values[PI(3\,4\,5)P3_total],Reference=Value"/>
          </ListOfChannels>
        </PlotItem>
        <PlotItem name="[EGFR-P]" type="Curve2D">
          <Parameter name="Color" type="string" value="auto"/>
          <Parameter name="Line subtype" type="unsignedInteger" value="0"/>
          <Parameter name="Line type" type="unsignedInteger" value="0"/>
          <Parameter name="Line width" type="unsignedFloat" value="1"/>
          <Parameter name="Recording Activity" type="string" value="during"/>
          <Parameter name="Symbol subtype" type="unsignedInteger" value="0"/>
          <ListOfChannels>
            <ChannelSpec cn="CN=Root,Model=Phosphatase activities on PI(3\,4\,5)P3 and PI(3\,4)P2 ,Reference=Time"/>
            <ChannelSpec cn="CN=Root,Model=Phosphatase activities on PI(3\,4\,5)P3 and PI(3\,4)P2 ,Vector=Compartments[cell],Vector=Metabolites[EGFR-P],Reference=Concentration"/>
          </ListOfChannels>
        </PlotItem>
        <PlotItem name="[EGFR]" type="Curve2D">
          <Parameter name="Color" type="string" value="auto"/>
          <Parameter name="Line subtype" type="unsignedInteger" value="0"/>
          <Parameter name="Line type" type="unsignedInteger" value="0"/>
          <Parameter name="Line width" type="unsignedFloat" value="1"/>
          <Parameter name="Recording Activity" type="string" value="during"/>
          <Parameter name="Symbol subtype" type="unsignedInteger" value="0"/>
          <ListOfChannels>
            <ChannelSpec cn="CN=Root,Model=Phosphatase activities on PI(3\,4\,5)P3 and PI(3\,4)P2 ,Reference=Time"/>
            <ChannelSpec cn="CN=Root,Model=Phosphatase activities on PI(3\,4\,5)P3 and PI(3\,4)P2 ,Vector=Compartments[cell],Vector=Metabolites[EGFR],Reference=Concentration"/>
          </ListOfChannels>
        </PlotItem>
        <PlotItem name="[EGFR_EGF]" type="Curve2D">
          <Parameter name="Color" type="string" value="auto"/>
          <Parameter name="Line subtype" type="unsignedInteger" value="0"/>
          <Parameter name="Line type" type="unsignedInteger" value="0"/>
          <Parameter name="Line width" type="unsignedFloat" value="1"/>
          <Parameter name="Recording Activity" type="string" value="during"/>
          <Parameter name="Symbol subtype" type="unsignedInteger" value="0"/>
          <ListOfChannels>
            <ChannelSpec cn="CN=Root,Model=Phosphatase activities on PI(3\,4\,5)P3 and PI(3\,4)P2 ,Reference=Time"/>
            <ChannelSpec cn="CN=Root,Model=Phosphatase activities on PI(3\,4\,5)P3 and PI(3\,4)P2 ,Vector=Compartments[cell],Vector=Metabolites[EGFR_EGF],Reference=Concentration"/>
          </ListOfChannels>
        </PlotItem>
        <PlotItem name="[EGFR_dimer]" type="Curve2D">
          <Parameter name="Color" type="string" value="auto"/>
          <Parameter name="Line subtype" type="unsignedInteger" value="0"/>
          <Parameter name="Line type" type="unsignedInteger" value="0"/>
          <Parameter name="Line width" type="unsignedFloat" value="1"/>
          <Parameter name="Recording Activity" type="string" value="during"/>
          <Parameter name="Symbol subtype" type="unsignedInteger" value="0"/>
          <ListOfChannels>
            <ChannelSpec cn="CN=Root,Model=Phosphatase activities on PI(3\,4\,5)P3 and PI(3\,4)P2 ,Reference=Time"/>
            <ChannelSpec cn="CN=Root,Model=Phosphatase activities on PI(3\,4\,5)P3 and PI(3\,4)P2 ,Vector=Compartments[cell],Vector=Metabolites[EGFR_dimer],Reference=Concentration"/>
          </ListOfChannels>
        </PlotItem>
        <PlotItem name="[EGF]" type="Curve2D">
          <Parameter name="Color" type="string" value="auto"/>
          <Parameter name="Line subtype" type="unsignedInteger" value="0"/>
          <Parameter name="Line type" type="unsignedInteger" value="0"/>
          <Parameter name="Line width" type="unsignedFloat" value="1"/>
          <Parameter name="Recording Activity" type="string" value="during"/>
          <Parameter name="Symbol subtype" type="unsignedInteger" value="1"/>
          <ListOfChannels>
            <ChannelSpec cn="CN=Root,Model=Phosphatase activities on PI(3\,4\,5)P3 and PI(3\,4)P2 ,Reference=Time"/>
            <ChannelSpec cn="CN=Root,Model=Phosphatase activities on PI(3\,4\,5)P3 and PI(3\,4)P2 ,Vector=Compartments[cell],Vector=Metabolites[EGF],Reference=Concentration"/>
          </ListOfChannels>
        </PlotItem>
        <PlotItem name="[PI(3)P]" type="Curve2D">
          <Parameter name="Color" type="string" value="auto"/>
          <Parameter name="Line subtype" type="unsignedInteger" value="0"/>
          <Parameter name="Line type" type="unsignedInteger" value="0"/>
          <Parameter name="Line width" type="unsignedFloat" value="1"/>
          <Parameter name="Recording Activity" type="string" value="during"/>
          <Parameter name="Symbol subtype" type="unsignedInteger" value="0"/>
          <ListOfChannels>
            <ChannelSpec cn="CN=Root,Model=Phosphatase activities on PI(3\,4\,5)P3 and PI(3\,4)P2 ,Reference=Time"/>
            <ChannelSpec cn="CN=Root,Model=Phosphatase activities on PI(3\,4\,5)P3 and PI(3\,4)P2 ,Vector=Compartments[cell],Vector=Metabolites[PI(3)P],Reference=Concentration"/>
          </ListOfChannels>
        </PlotItem>
        <PlotItem name="[PI(3,4)P2]" type="Curve2D">
          <Parameter name="Color" type="string" value="auto"/>
          <Parameter name="Line subtype" type="unsignedInteger" value="0"/>
          <Parameter name="Line type" type="unsignedInteger" value="0"/>
          <Parameter name="Line width" type="unsignedFloat" value="1"/>
          <Parameter name="Recording Activity" type="string" value="during"/>
          <Parameter name="Symbol subtype" type="unsignedInteger" value="0"/>
          <ListOfChannels>
            <ChannelSpec cn="CN=Root,Model=Phosphatase activities on PI(3\,4\,5)P3 and PI(3\,4)P2 ,Reference=Time"/>
            <ChannelSpec cn="CN=Root,Model=Phosphatase activities on PI(3\,4\,5)P3 and PI(3\,4)P2 ,Vector=Compartments[cell],Vector=Metabolites[PI(3\,4)P2],Reference=Concentration"/>
          </ListOfChannels>
        </PlotItem>
        <PlotItem name="[PI(3,4,5)P3]" type="Curve2D">
          <Parameter name="Color" type="string" value="auto"/>
          <Parameter name="Line subtype" type="unsignedInteger" value="0"/>
          <Parameter name="Line type" type="unsignedInteger" value="0"/>
          <Parameter name="Line width" type="unsignedFloat" value="1"/>
          <Parameter name="Recording Activity" type="string" value="during"/>
          <Parameter name="Symbol subtype" type="unsignedInteger" value="0"/>
          <ListOfChannels>
            <ChannelSpec cn="CN=Root,Model=Phosphatase activities on PI(3\,4\,5)P3 and PI(3\,4)P2 ,Reference=Time"/>
            <ChannelSpec cn="CN=Root,Model=Phosphatase activities on PI(3\,4\,5)P3 and PI(3\,4)P2 ,Vector=Compartments[cell],Vector=Metabolites[PI(3\,4\,5)P3],Reference=Concentration"/>
          </ListOfChannels>
        </PlotItem>
        <PlotItem name="[PI(4)P]" type="Curve2D">
          <Parameter name="Color" type="string" value="auto"/>
          <Parameter name="Line subtype" type="unsignedInteger" value="0"/>
          <Parameter name="Line type" type="unsignedInteger" value="0"/>
          <Parameter name="Line width" type="unsignedFloat" value="1"/>
          <Parameter name="Recording Activity" type="string" value="during"/>
          <Parameter name="Symbol subtype" type="unsignedInteger" value="0"/>
          <ListOfChannels>
            <ChannelSpec cn="CN=Root,Model=Phosphatase activities on PI(3\,4\,5)P3 and PI(3\,4)P2 ,Reference=Time"/>
            <ChannelSpec cn="CN=Root,Model=Phosphatase activities on PI(3\,4\,5)P3 and PI(3\,4)P2 ,Vector=Compartments[cell],Vector=Metabolites[PI(4)P],Reference=Concentration"/>
          </ListOfChannels>
        </PlotItem>
        <PlotItem name="[PI(Y)P]" type="Curve2D">
          <Parameter name="Color" type="string" value="auto"/>
          <Parameter name="Line subtype" type="unsignedInteger" value="0"/>
          <Parameter name="Line type" type="unsignedInteger" value="0"/>
          <Parameter name="Line width" type="unsignedFloat" value="1"/>
          <Parameter name="Recording Activity" type="string" value="during"/>
          <Parameter name="Symbol subtype" type="unsignedInteger" value="0"/>
          <ListOfChannels>
            <ChannelSpec cn="CN=Root,Model=Phosphatase activities on PI(3\,4\,5)P3 and PI(3\,4)P2 ,Reference=Time"/>
            <ChannelSpec cn="CN=Root,Model=Phosphatase activities on PI(3\,4\,5)P3 and PI(3\,4)P2 ,Vector=Compartments[cell],Vector=Metabolites[PI(Y)P],Reference=Concentration"/>
          </ListOfChannels>
        </PlotItem>
      </ListOfPlotItems>
    </PlotSpecification>
    <PlotSpecification name="Reaction Fluxes" type="Plot2D" active="1">
      <Parameter name="log X" type="bool" value="0"/>
      <Parameter name="log Y" type="bool" value="0"/>
      <ListOfPlotItems>
        <PlotItem name="(EGF binding).Flux" type="Curve2D">
          <Parameter name="Color" type="string" value="auto"/>
          <Parameter name="Line subtype" type="unsignedInteger" value="0"/>
          <Parameter name="Line type" type="unsignedInteger" value="0"/>
          <Parameter name="Line width" type="unsignedFloat" value="1"/>
          <Parameter name="Recording Activity" type="string" value="during"/>
          <Parameter name="Symbol subtype" type="unsignedInteger" value="1"/>
          <ListOfChannels>
            <ChannelSpec cn="CN=Root,Model=Phosphatase activities on PI(3\,4\,5)P3 and PI(3\,4)P2 ,Reference=Time"/>
            <ChannelSpec cn="CN=Root,Model=Phosphatase activities on PI(3\,4\,5)P3 and PI(3\,4)P2 ,Vector=Reactions[EGF binding],Reference=Flux"/>
          </ListOfChannels>
        </PlotItem>
        <PlotItem name="(EGFR internalization).Flux" type="Curve2D">
          <Parameter name="Color" type="string" value="auto"/>
          <Parameter name="Line subtype" type="unsignedInteger" value="0"/>
          <Parameter name="Line type" type="unsignedInteger" value="0"/>
          <Parameter name="Line width" type="unsignedFloat" value="1"/>
          <Parameter name="Recording Activity" type="string" value="during"/>
          <Parameter name="Symbol subtype" type="unsignedInteger" value="0"/>
          <ListOfChannels>
            <ChannelSpec cn="CN=Root,Model=Phosphatase activities on PI(3\,4\,5)P3 and PI(3\,4)P2 ,Reference=Time"/>
            <ChannelSpec cn="CN=Root,Model=Phosphatase activities on PI(3\,4\,5)P3 and PI(3\,4)P2 ,Vector=Reactions[EGFR internalization],Reference=Flux"/>
          </ListOfChannels>
        </PlotItem>
        <PlotItem name="(PI(3,4)P2 to PI(Y)P by Y).Flux" type="Curve2D">
          <Parameter name="Color" type="string" value="auto"/>
          <Parameter name="Line subtype" type="unsignedInteger" value="0"/>
          <Parameter name="Line type" type="unsignedInteger" value="0"/>
          <Parameter name="Line width" type="unsignedFloat" value="1"/>
          <Parameter name="Recording Activity" type="string" value="during"/>
          <Parameter name="Symbol subtype" type="unsignedInteger" value="0"/>
          <ListOfChannels>
            <ChannelSpec cn="CN=Root,Model=Phosphatase activities on PI(3\,4\,5)P3 and PI(3\,4)P2 ,Reference=Time"/>
            <ChannelSpec cn="CN=Root,Model=Phosphatase activities on PI(3\,4\,5)P3 and PI(3\,4)P2 ,Vector=Reactions[PI(3\,4)P2 to PI(Y)P by Y],Reference=Flux"/>
          </ListOfChannels>
        </PlotItem>
        <PlotItem name="(PI(3,4)P2 to PI4 by  PTEN).Flux" type="Curve2D">
          <Parameter name="Color" type="string" value="auto"/>
          <Parameter name="Line subtype" type="unsignedInteger" value="0"/>
          <Parameter name="Line type" type="unsignedInteger" value="0"/>
          <Parameter name="Line width" type="unsignedFloat" value="1"/>
          <Parameter name="Recording Activity" type="string" value="during"/>
          <Parameter name="Symbol subtype" type="unsignedInteger" value="0"/>
          <ListOfChannels>
            <ChannelSpec cn="CN=Root,Model=Phosphatase activities on PI(3\,4\,5)P3 and PI(3\,4)P2 ,Reference=Time"/>
            <ChannelSpec cn="CN=Root,Model=Phosphatase activities on PI(3\,4\,5)P3 and PI(3\,4)P2 ,Vector=Reactions[PI(3\,4)P2 to PI(4)P by  PTEN],Reference=Flux"/>
          </ListOfChannels>
        </PlotItem>
        <PlotItem name="(PI(3,4,5)P3 to  PI(3,4)P2  by X).Flux" type="Curve2D">
          <Parameter name="Color" type="string" value="auto"/>
          <Parameter name="Line subtype" type="unsignedInteger" value="0"/>
          <Parameter name="Line type" type="unsignedInteger" value="0"/>
          <Parameter name="Line width" type="unsignedFloat" value="1"/>
          <Parameter name="Recording Activity" type="string" value="during"/>
          <Parameter name="Symbol subtype" type="unsignedInteger" value="0"/>
          <ListOfChannels>
            <ChannelSpec cn="CN=Root,Model=Phosphatase activities on PI(3\,4\,5)P3 and PI(3\,4)P2 ,Reference=Time"/>
            <ChannelSpec cn="CN=Root,Model=Phosphatase activities on PI(3\,4\,5)P3 and PI(3\,4)P2 ,Vector=Reactions[PI(3\,4\,5)P3 to  PI(3\,4)P2  by X],Reference=Flux"/>
          </ListOfChannels>
        </PlotItem>
        <PlotItem name="(PI(3,4,5)P3 to PI(3)P by INPP4).Flux" type="Curve2D">
          <Parameter name="Color" type="string" value="auto"/>
          <Parameter name="Line subtype" type="unsignedInteger" value="0"/>
          <Parameter name="Line type" type="unsignedInteger" value="0"/>
          <Parameter name="Line width" type="unsignedFloat" value="1"/>
          <Parameter name="Recording Activity" type="string" value="during"/>
          <Parameter name="Symbol subtype" type="unsignedInteger" value="0"/>
          <ListOfChannels>
            <ChannelSpec cn="CN=Root,Model=Phosphatase activities on PI(3\,4\,5)P3 and PI(3\,4)P2 ,Reference=Time"/>
            <ChannelSpec cn="CN=Root,Model=Phosphatase activities on PI(3\,4\,5)P3 and PI(3\,4)P2 ,Vector=Reactions[PI(3\,4)P2 to PI(3)P by INPP4],Reference=Flux"/>
          </ListOfChannels>
        </PlotItem>
        <PlotItem name="(PI(3,4,5)P3 to PI(3,4)P2 by SHIP2).Flux" type="Curve2D">
          <Parameter name="Color" type="string" value="auto"/>
          <Parameter name="Line subtype" type="unsignedInteger" value="0"/>
          <Parameter name="Line type" type="unsignedInteger" value="0"/>
          <Parameter name="Line width" type="unsignedFloat" value="1"/>
          <Parameter name="Recording Activity" type="string" value="during"/>
          <Parameter name="Symbol subtype" type="unsignedInteger" value="0"/>
          <ListOfChannels>
            <ChannelSpec cn="CN=Root,Model=Phosphatase activities on PI(3\,4\,5)P3 and PI(3\,4)P2 ,Reference=Time"/>
            <ChannelSpec cn="CN=Root,Model=Phosphatase activities on PI(3\,4\,5)P3 and PI(3\,4)P2 ,Vector=Reactions[PI(3\,4\,5)P3 to PI(3\,4)P2 by SHIP2],Reference=Flux"/>
          </ListOfChannels>
        </PlotItem>
        <PlotItem name="(PI(3,4,5)P3 to PI(4,5)P2 by PTEN).Flux" type="Curve2D">
          <Parameter name="Color" type="string" value="auto"/>
          <Parameter name="Line subtype" type="unsignedInteger" value="0"/>
          <Parameter name="Line type" type="unsignedInteger" value="0"/>
          <Parameter name="Line width" type="unsignedFloat" value="1"/>
          <Parameter name="Recording Activity" type="string" value="during"/>
          <Parameter name="Symbol subtype" type="unsignedInteger" value="0"/>
          <ListOfChannels>
            <ChannelSpec cn="CN=Root,Model=Phosphatase activities on PI(3\,4\,5)P3 and PI(3\,4)P2 ,Reference=Time"/>
            <ChannelSpec cn="CN=Root,Model=Phosphatase activities on PI(3\,4\,5)P3 and PI(3\,4)P2 ,Vector=Reactions[PI(3\,4\,5)P3 to PI(4\,5)P2 by PTEN],Reference=Flux"/>
          </ListOfChannels>
        </PlotItem>
        <PlotItem name="(PI(4,5)P2 to PI(3,4,5)P3 by PI3K).Flux" type="Curve2D">
          <Parameter name="Color" type="string" value="auto"/>
          <Parameter name="Line subtype" type="unsignedInteger" value="0"/>
          <Parameter name="Line type" type="unsignedInteger" value="0"/>
          <Parameter name="Line width" type="unsignedFloat" value="1"/>
          <Parameter name="Recording Activity" type="string" value="during"/>
          <Parameter name="Symbol subtype" type="unsignedInteger" value="0"/>
          <ListOfChannels>
            <ChannelSpec cn="CN=Root,Model=Phosphatase activities on PI(3\,4\,5)P3 and PI(3\,4)P2 ,Reference=Time"/>
            <ChannelSpec cn="CN=Root,Model=Phosphatase activities on PI(3\,4\,5)P3 and PI(3\,4)P2 ,Vector=Reactions[PI(4\,5)P2 to PI(3\,4\,5)P3 by PI3K],Reference=Flux"/>
          </ListOfChannels>
        </PlotItem>
        <PlotItem name="(PI-103 diffusion).Flux" type="Curve2D">
          <Parameter name="Color" type="string" value="auto"/>
          <Parameter name="Line subtype" type="unsignedInteger" value="0"/>
          <Parameter name="Line type" type="unsignedInteger" value="0"/>
          <Parameter name="Line width" type="unsignedFloat" value="1"/>
          <Parameter name="Recording Activity" type="string" value="during"/>
          <Parameter name="Symbol subtype" type="unsignedInteger" value="0"/>
          <ListOfChannels>
            <ChannelSpec cn="CN=Root,Model=Phosphatase activities on PI(3\,4\,5)P3 and PI(3\,4)P2 ,Reference=Time"/>
            <ChannelSpec cn="CN=Root,Model=Phosphatase activities on PI(3\,4\,5)P3 and PI(3\,4)P2 ,Vector=Reactions[PI-103 diffusion],Reference=Flux"/>
          </ListOfChannels>
        </PlotItem>
      </ListOfPlotItems>
    </PlotSpecification>
  </ListOfPlots>
  <GUI>
  </GUI>
  <ListOfUnitDefinitions>
    <UnitDefinition key="Unit_0" name="meter" symbol="m">
      <Expression>
        m
      </Expression>
    </UnitDefinition>
    <UnitDefinition key="Unit_2" name="second" symbol="s">
      <Expression>
        s
      </Expression>
    </UnitDefinition>
  </ListOfUnitDefinitions>
</COPASI>
