# Supplementary material for: PTEN Regulates PI(3,4)P2 Signaling Downstream of Class I PI3K
Source: Mol Cell. 2017 Nov 2;68(3):566–580.e10. doi: 10.1016/j.molcel.2017.09.024 (PMC5678281; doi:10.1016/j.molcel.2017.09.024)
Supplement: Data S2. Mathematical Model in SMBL Format, Related to Figure 4 [file mmc3.zip › Data_File_2.xml]

<?xml version="1.0" encoding="UTF-8"?>
<!-- Created by COPASI version 4.19 (Build 140) on 2017-06-23 14:16 with libSBML version 5.13.0. -->
<sbml xmlns="http://www.sbml.org/sbml/level2/version4" level="2" version="4">
  <model metaid="COPASI0" id="Phosphatase_activities_on_PI_3_4_5_P3_and_PI_3_4_P2" name="Phosphatase activities on PI(3,4,5)P3 and PI(3,4)P2 ">
    <notes>
      <body xmlns="http://www.w3.org/1999/xhtml">
        <pre>This model describes the action of various phosphatases on PI(3,4,5)P3 and PI(3,4)P2, in response to a stimulation by EGF. It contains boolean switches to simulate knock-down and knock-out of phosphatases as well as inhibition of PI3 kinase.

Mouhannad Malek,Anna Kielkowska, Tamara Chessa, Hiroki Nakani, Pinar Pir, Véronique Juvin, Vladimir Y Kiselev, Karen E Anderson, Izabella Niewczas, Alexander Gray, Alexandre Valayer, Dominik Spensberger, Marine Imbert, Sergio Felisbino, Soren Beinke, Nicolas Le Novère, Takehiko Sasaki, Jonathan Clark, Phillip T Hawkins, Len R Stephens.
PTEN regulates PI(3,4)P2 signalling downstream of Class I PI3K</pre>
      </body>
    </notes>
    <annotation>
      <rdf:RDF xmlns:rdf="http://www.w3.org/1999/02/22-rdf-syntax-ns#" xmlns:dc="http://purl.org/dc/elements/1.1/" xmlns:dcterms="http://purl.org/dc/terms/" xmlns:vCard="http://www.w3.org/2001/vcard-rdf/3.0#" xmlns:bqbiol="http://biomodels.net/biology-qualifiers/" xmlns:bqmodel="http://biomodels.net/model-qualifiers/">
        <rdf:Description rdf:about="#COPASI0">
          <dc:creator>
            <rdf:Bag>
              <rdf:li rdf:parseType="Resource">
                <vCard:N rdf:parseType="Resource">
                  <vCard:Family>Pir</vCard:Family>
                  <vCard:Given>Pınar</vCard:Given>
                </vCard:N>
                <vCard:EMAIL>pnarpir@gmail.com</vCard:EMAIL>
                <vCard:ORG rdf:parseType="Resource">
                  <vCard:Orgname>Gebze Technical University</vCard:Orgname>
                </vCard:ORG>
              </rdf:li>
              <rdf:li rdf:parseType="Resource">
                <vCard:N rdf:parseType="Resource">
                  <vCard:Family>Le Novère</vCard:Family>
                  <vCard:Given>Nicolas</vCard:Given>
                </vCard:N>
                <vCard:EMAIL>n.lenovere@gmail.com</vCard:EMAIL>
                <vCard:ORG rdf:parseType="Resource">
                  <vCard:Orgname>The Babraham Institute</vCard:Orgname>
                </vCard:ORG>
              </rdf:li>
            </rdf:Bag>
          </dc:creator>
          <dcterms:created rdf:parseType="Resource">
            <dcterms:W3CDTF>2017-03-31T20:42:15Z</dcterms:W3CDTF>
          </dcterms:created>
          <dcterms:modified rdf:parseType="Resource">
            <dcterms:W3CDTF>2017-03-31T20:42:15Z</dcterms:W3CDTF>
          </dcterms:modified>
        </rdf:Description>
      </rdf:RDF>
      <COPASI xmlns="http://www.copasi.org/static/sbml">
        <rdf:RDF xmlns:dcterms="http://purl.org/dc/terms/" xmlns:rdf="http://www.w3.org/1999/02/22-rdf-syntax-ns#" xmlns:vCard="http://www.w3.org/2001/vcard-rdf/3.0#">
          <rdf:Description rdf:about="#COPASI0">
            <dcterms:created>
              <rdf:Description>
                <dcterms:W3CDTF>2017-03-31T20:42:15Z</dcterms:W3CDTF>
              </rdf:Description>
            </dcterms:created>
            <dcterms:creator>
              <rdf:Description>
                <vCard:EMAIL>pnarpir@gmail.com</vCard:EMAIL>
                <vCard:N>
                  <rdf:Description>
                    <vCard:Family>Pir</vCard:Family>
                    <vCard:Given>Pınar</vCard:Given>
                  </rdf:Description>
                </vCard:N>
                <vCard:ORG>
                  <rdf:Description>
                    <vCard:Orgname>Gebze Technical University</vCard:Orgname>
                  </rdf:Description>
                </vCard:ORG>
              </rdf:Description>
            </dcterms:creator>
            <dcterms:creator>
              <rdf:Description>
                <vCard:EMAIL>n.lenovere@gmail.com</vCard:EMAIL>
                <vCard:N>
                  <rdf:Description>
                    <vCard:Family>Le Novère</vCard:Family>
                    <vCard:Given>Nicolas</vCard:Given>
                  </rdf:Description>
                </vCard:N>
                <vCard:ORG>
                  <rdf:Description>
                    <vCard:Orgname>The Babraham Institute</vCard:Orgname>
                  </rdf:Description>
                </vCard:ORG>
              </rdf:Description>
            </dcterms:creator>
          </rdf:Description>
        </rdf:RDF>
      </COPASI>
    </annotation>
    <listOfFunctionDefinitions>
      <functionDefinition metaid="COPASI51" id="AA_MassAction_withEnzyme" name="AA_MassAction_withEnzyme">
        <annotation>
          <COPASI xmlns="http://www.copasi.org/static/sbml">
            <rdf:RDF xmlns:dcterms="http://purl.org/dc/terms/" xmlns:rdf="http://www.w3.org/1999/02/22-rdf-syntax-ns#">
              <rdf:Description rdf:about="#COPASI51">
                <dcterms:created>
                  <rdf:Description>
                    <dcterms:W3CDTF>2017-04-06T10:56:20Z</dcterms:W3CDTF>
                  </rdf:Description>
                </dcterms:created>
              </rdf:Description>
            </rdf:RDF>
          </COPASI>
        </annotation>
        <math xmlns="http://www.w3.org/1998/Math/MathML">
          <lambda>
            <bvar>
              <ci> Enzyme </ci>
            </bvar>
            <bvar>
              <ci> kmax </ci>
            </bvar>
            <bvar>
              <ci> substrate </ci>
            </bvar>
            <apply>
              <times/>
              <ci> Enzyme </ci>
              <ci> kmax </ci>
              <ci> substrate </ci>
            </apply>
          </lambda>
        </math>
      </functionDefinition>
    </listOfFunctionDefinitions>
    <listOfUnitDefinitions>
      <unitDefinition id="substance" name="substance">
        <listOfUnits>
          <unit kind="mole" exponent="1" scale="-6" multiplier="1"/>
        </listOfUnits>
      </unitDefinition>
    </listOfUnitDefinitions>
    <listOfCompartments>
      <compartment metaid="COPASI1" id="cell" name="cell" spatialDimensions="3" size="1" constant="true">
        <annotation>
          <rdf:RDF xmlns:rdf="http://www.w3.org/1999/02/22-rdf-syntax-ns#" xmlns:dc="http://purl.org/dc/elements/1.1/" xmlns:dcterms="http://purl.org/dc/terms/" xmlns:vCard="http://www.w3.org/2001/vcard-rdf/3.0#" xmlns:bqbiol="http://biomodels.net/biology-qualifiers/" xmlns:bqmodel="http://biomodels.net/model-qualifiers/">
            <rdf:Description rdf:about="#COPASI1">
              <bqbiol:is>
                <rdf:Bag>
                  <rdf:li rdf:resource="http://identifiers.org/atcc/CRL-10317"/>
                </rdf:Bag>
              </bqbiol:is>
              <bqbiol:is>
                <rdf:Bag>
                  <rdf:li rdf:resource="http://identifiers.org/bto/BTO:0001939"/>
                </rdf:Bag>
              </bqbiol:is>
              <bqbiol:is>
                <rdf:Bag>
                  <rdf:li rdf:resource="http://identifiers.org/go/GO:0005623"/>
                </rdf:Bag>
              </bqbiol:is>
            </rdf:Description>
          </rdf:RDF>
          <COPASI xmlns="http://www.copasi.org/static/sbml">
            <rdf:RDF xmlns:CopasiMT="http://www.copasi.org/RDF/MiriamTerms#" xmlns:dcterms="http://purl.org/dc/terms/" xmlns:rdf="http://www.w3.org/1999/02/22-rdf-syntax-ns#">
              <rdf:Description rdf:about="#COPASI1">
                <dcterms:created>
                  <rdf:Description>
                    <dcterms:W3CDTF>2017-04-18T14:08:02Z</dcterms:W3CDTF>
                  </rdf:Description>
                </dcterms:created>
                <CopasiMT:is rdf:resource="urn:miriam:atcc:CRL-10317"/>
                <CopasiMT:is rdf:resource="urn:miriam:bto:BTO:0001939"/>
                <CopasiMT:is rdf:resource="urn:miriam:go:GO:0005623"/>
              </rdf:Description>
            </rdf:RDF>
          </COPASI>
        </annotation>
      </compartment>
    </listOfCompartments>
    <listOfSpecies>
      <species metaid="COPASI2" id="EGF" name="EGF" compartment="cell" initialConcentration="0" boundaryCondition="false" constant="false">
        <notes>
          <body xmlns="http://www.w3.org/1999/xhtml">
            <pre>Epidermal growth factor, used to trigger the activation of PI3K</pre>
          </body>
        </notes>
        <annotation>
          <rdf:RDF xmlns:rdf="http://www.w3.org/1999/02/22-rdf-syntax-ns#" xmlns:dc="http://purl.org/dc/elements/1.1/" xmlns:dcterms="http://purl.org/dc/terms/" xmlns:vCard="http://www.w3.org/2001/vcard-rdf/3.0#" xmlns:bqbiol="http://biomodels.net/biology-qualifiers/" xmlns:bqmodel="http://biomodels.net/model-qualifiers/">
            <rdf:Description rdf:about="#COPASI2">
              <bqbiol:is>
                <rdf:Bag>
                  <rdf:li rdf:resource="http://identifiers.org/uniprot/P01133"/>
                </rdf:Bag>
              </bqbiol:is>
            </rdf:Description>
          </rdf:RDF>
          <COPASI xmlns="http://www.copasi.org/static/sbml">
            <rdf:RDF xmlns:CopasiMT="http://www.copasi.org/RDF/MiriamTerms#" xmlns:dcterms="http://purl.org/dc/terms/" xmlns:rdf="http://www.w3.org/1999/02/22-rdf-syntax-ns#">
              <rdf:Description rdf:about="#COPASI2">
                <dcterms:created>
                  <rdf:Description>
                    <dcterms:W3CDTF>2017-03-31T21:25:40Z</dcterms:W3CDTF>
                  </rdf:Description>
                </dcterms:created>
                <CopasiMT:is rdf:resource="urn:miriam:uniprot:P01133"/>
              </rdf:Description>
            </rdf:RDF>
          </COPASI>
        </annotation>
      </species>
      <species metaid="COPASI3" id="EGFR" name="EGFR" compartment="cell" initialConcentration="0.15" boundaryCondition="false" constant="false">
        <notes>
          <body xmlns="http://www.w3.org/1999/xhtml">
            <pre>Subunit of the Epidermal Growth Factor  receptor</pre>
          </body>
        </notes>
        <annotation>
          <rdf:RDF xmlns:rdf="http://www.w3.org/1999/02/22-rdf-syntax-ns#" xmlns:dc="http://purl.org/dc/elements/1.1/" xmlns:dcterms="http://purl.org/dc/terms/" xmlns:vCard="http://www.w3.org/2001/vcard-rdf/3.0#" xmlns:bqbiol="http://biomodels.net/biology-qualifiers/" xmlns:bqmodel="http://biomodels.net/model-qualifiers/">
            <rdf:Description rdf:about="#COPASI3">
              <bqbiol:isVersionOf>
                <rdf:Bag>
                  <rdf:li rdf:resource="http://identifiers.org/uniprot/P00533"/>
                </rdf:Bag>
              </bqbiol:isVersionOf>
            </rdf:Description>
          </rdf:RDF>
          <COPASI xmlns="http://www.copasi.org/static/sbml">
            <rdf:RDF xmlns:CopasiMT="http://www.copasi.org/RDF/MiriamTerms#" xmlns:dcterms="http://purl.org/dc/terms/" xmlns:rdf="http://www.w3.org/1999/02/22-rdf-syntax-ns#">
              <rdf:Description rdf:about="#COPASI3">
                <dcterms:created>
                  <rdf:Description>
                    <dcterms:W3CDTF>2017-03-31T21:56:55Z</dcterms:W3CDTF>
                  </rdf:Description>
                </dcterms:created>
                <CopasiMT:isVersionOf rdf:resource="urn:miriam:uniprot:P00533"/>
              </rdf:Description>
            </rdf:RDF>
          </COPASI>
        </annotation>
      </species>
      <species metaid="COPASI4" id="EGFR_P" name="EGFR-P" compartment="cell" initialConcentration="0" boundaryCondition="false" constant="false">
        <notes>
          <body xmlns="http://www.w3.org/1999/xhtml">
            <pre>Active complex of EGF receptor</pre>
          </body>
        </notes>
        <annotation>
          <rdf:RDF xmlns:rdf="http://www.w3.org/1999/02/22-rdf-syntax-ns#" xmlns:dc="http://purl.org/dc/elements/1.1/" xmlns:dcterms="http://purl.org/dc/terms/" xmlns:vCard="http://www.w3.org/2001/vcard-rdf/3.0#" xmlns:bqbiol="http://biomodels.net/biology-qualifiers/" xmlns:bqmodel="http://biomodels.net/model-qualifiers/">
            <rdf:Description rdf:about="#COPASI4">
              <bqbiol:isVersionOf>
                <rdf:Bag>
                  <rdf:li rdf:resource="http://identifiers.org/uniprot/P00533"/>
                </rdf:Bag>
              </bqbiol:isVersionOf>
            </rdf:Description>
          </rdf:RDF>
          <COPASI xmlns="http://www.copasi.org/static/sbml">
            <rdf:RDF xmlns:CopasiMT="http://www.copasi.org/RDF/MiriamTerms#" xmlns:dcterms="http://purl.org/dc/terms/" xmlns:rdf="http://www.w3.org/1999/02/22-rdf-syntax-ns#">
              <rdf:Description rdf:about="#COPASI4">
                <dcterms:created>
                  <rdf:Description>
                    <dcterms:W3CDTF>2017-04-18T14:08:10Z</dcterms:W3CDTF>
                  </rdf:Description>
                </dcterms:created>
                <CopasiMT:isVersionOf rdf:resource="urn:miriam:uniprot:P00533"/>
              </rdf:Description>
            </rdf:RDF>
          </COPASI>
        </annotation>
      </species>
      <species metaid="COPASI5" id="PI3Keff1" name="PI3Keff1" compartment="cell" initialConcentration="0" boundaryCondition="true" constant="false">
        <annotation>
          <rdf:RDF xmlns:rdf="http://www.w3.org/1999/02/22-rdf-syntax-ns#" xmlns:dc="http://purl.org/dc/elements/1.1/" xmlns:dcterms="http://purl.org/dc/terms/" xmlns:vCard="http://www.w3.org/2001/vcard-rdf/3.0#" xmlns:bqbiol="http://biomodels.net/biology-qualifiers/" xmlns:bqmodel="http://biomodels.net/model-qualifiers/">
            <rdf:Description rdf:about="#COPASI5">
              <bqbiol:isVersionOf>
                <rdf:Bag>
                  <rdf:li rdf:resource="http://identifiers.org/go/GO:0035004"/>
                </rdf:Bag>
              </bqbiol:isVersionOf>
            </rdf:Description>
          </rdf:RDF>
          <COPASI xmlns="http://www.copasi.org/static/sbml">
            <rdf:RDF xmlns:CopasiMT="http://www.copasi.org/RDF/MiriamTerms#" xmlns:dcterms="http://purl.org/dc/terms/" xmlns:rdf="http://www.w3.org/1999/02/22-rdf-syntax-ns#">
              <rdf:Description rdf:about="#COPASI5">
                <dcterms:created>
                  <rdf:Description>
                    <dcterms:W3CDTF>2017-03-31T20:54:02Z</dcterms:W3CDTF>
                  </rdf:Description>
                </dcterms:created>
                <CopasiMT:isVersionOf rdf:resource="urn:miriam:go:GO:0035004"/>
              </rdf:Description>
            </rdf:RDF>
          </COPASI>
        </annotation>
      </species>
      <species metaid="COPASI6" id="PI_4_5_P2" name="PI(4,5)P2" compartment="cell" initialConcentration="145" boundaryCondition="true" constant="true">
        <notes>
          <body xmlns="http://www.w3.org/1999/xhtml">
            <pre>phosphatidyl-inositol 4,4-bisphosphate</pre>
          </body>
        </notes>
        <annotation>
          <rdf:RDF xmlns:rdf="http://www.w3.org/1999/02/22-rdf-syntax-ns#" xmlns:dc="http://purl.org/dc/elements/1.1/" xmlns:dcterms="http://purl.org/dc/terms/" xmlns:vCard="http://www.w3.org/2001/vcard-rdf/3.0#" xmlns:bqbiol="http://biomodels.net/biology-qualifiers/" xmlns:bqmodel="http://biomodels.net/model-qualifiers/">
            <rdf:Description rdf:about="#COPASI6">
              <bqbiol:is>
                <rdf:Bag>
                  <rdf:li rdf:resource="http://identifiers.org/chebi/CHEBI:18348"/>
                </rdf:Bag>
              </bqbiol:is>
            </rdf:Description>
          </rdf:RDF>
          <COPASI xmlns="http://www.copasi.org/static/sbml">
            <rdf:RDF xmlns:CopasiMT="http://www.copasi.org/RDF/MiriamTerms#" xmlns:dcterms="http://purl.org/dc/terms/" xmlns:rdf="http://www.w3.org/1999/02/22-rdf-syntax-ns#">
              <rdf:Description rdf:about="#COPASI6">
                <dcterms:created>
                  <rdf:Description>
                    <dcterms:W3CDTF>2017-03-31T21:44:43Z</dcterms:W3CDTF>
                  </rdf:Description>
                </dcterms:created>
                <CopasiMT:is rdf:resource="urn:miriam:chebi:CHEBI:18348"/>
              </rdf:Description>
            </rdf:RDF>
          </COPASI>
        </annotation>
      </species>
      <species metaid="COPASI7" id="PI_3_4_5_P3" name="PI(3,4,5)P3" compartment="cell" initialConcentration="0" boundaryCondition="false" constant="false">
        <notes>
          <body xmlns="http://www.w3.org/1999/xhtml">
            <pre>phosphatidyl-inositol 3,4,5-trisphosphate</pre>
          </body>
        </notes>
        <annotation>
          <rdf:RDF xmlns:rdf="http://www.w3.org/1999/02/22-rdf-syntax-ns#" xmlns:dc="http://purl.org/dc/elements/1.1/" xmlns:dcterms="http://purl.org/dc/terms/" xmlns:vCard="http://www.w3.org/2001/vcard-rdf/3.0#" xmlns:bqbiol="http://biomodels.net/biology-qualifiers/" xmlns:bqmodel="http://biomodels.net/model-qualifiers/">
            <rdf:Description rdf:about="#COPASI7">
              <bqbiol:is>
                <rdf:Bag>
                  <rdf:li rdf:resource="http://identifiers.org/chebi/CHEBI:16618"/>
                </rdf:Bag>
              </bqbiol:is>
            </rdf:Description>
          </rdf:RDF>
          <COPASI xmlns="http://www.copasi.org/static/sbml">
            <rdf:RDF xmlns:CopasiMT="http://www.copasi.org/RDF/MiriamTerms#" xmlns:dcterms="http://purl.org/dc/terms/" xmlns:rdf="http://www.w3.org/1999/02/22-rdf-syntax-ns#">
              <rdf:Description rdf:about="#COPASI7">
                <dcterms:created>
                  <rdf:Description>
                    <dcterms:W3CDTF>2017-04-18T14:17:09Z</dcterms:W3CDTF>
                  </rdf:Description>
                </dcterms:created>
                <CopasiMT:is rdf:resource="urn:miriam:chebi:CHEBI:16618"/>
              </rdf:Description>
            </rdf:RDF>
          </COPASI>
        </annotation>
      </species>
      <species metaid="COPASI8" id="PI_103_ext" name="PI-103_ext" compartment="cell" initialConcentration="1" boundaryCondition="false" constant="false">
        <annotation>
          <rdf:RDF xmlns:rdf="http://www.w3.org/1999/02/22-rdf-syntax-ns#" xmlns:dc="http://purl.org/dc/elements/1.1/" xmlns:dcterms="http://purl.org/dc/terms/" xmlns:vCard="http://www.w3.org/2001/vcard-rdf/3.0#" xmlns:bqbiol="http://biomodels.net/biology-qualifiers/" xmlns:bqmodel="http://biomodels.net/model-qualifiers/">
            <rdf:Description rdf:about="#COPASI8">
              <bqbiol:is>
                <rdf:Bag>
                  <rdf:li rdf:resource="http://identifiers.org/chebi/CHEBI:90524"/>
                </rdf:Bag>
              </bqbiol:is>
            </rdf:Description>
          </rdf:RDF>
          <COPASI xmlns="http://www.copasi.org/static/sbml">
            <rdf:RDF xmlns:CopasiMT="http://www.copasi.org/RDF/MiriamTerms#" xmlns:dcterms="http://purl.org/dc/terms/" xmlns:rdf="http://www.w3.org/1999/02/22-rdf-syntax-ns#">
              <rdf:Description rdf:about="#COPASI8">
                <dcterms:created>
                  <rdf:Description>
                    <dcterms:W3CDTF>2017-03-31T21:24:11Z</dcterms:W3CDTF>
                  </rdf:Description>
                </dcterms:created>
                <CopasiMT:is rdf:resource="urn:miriam:chebi:CHEBI:90524"/>
              </rdf:Description>
            </rdf:RDF>
          </COPASI>
        </annotation>
      </species>
      <species metaid="COPASI9" id="PI_103_int" name="PI-103_int" compartment="cell" initialConcentration="0" boundaryCondition="false" constant="false">
        <annotation>
          <rdf:RDF xmlns:rdf="http://www.w3.org/1999/02/22-rdf-syntax-ns#" xmlns:dc="http://purl.org/dc/elements/1.1/" xmlns:dcterms="http://purl.org/dc/terms/" xmlns:vCard="http://www.w3.org/2001/vcard-rdf/3.0#" xmlns:bqbiol="http://biomodels.net/biology-qualifiers/" xmlns:bqmodel="http://biomodels.net/model-qualifiers/">
            <rdf:Description rdf:about="#COPASI9">
              <bqbiol:is>
                <rdf:Bag>
                  <rdf:li rdf:resource="http://identifiers.org/chebi/CHEBI:90524"/>
                </rdf:Bag>
              </bqbiol:is>
            </rdf:Description>
          </rdf:RDF>
          <COPASI xmlns="http://www.copasi.org/static/sbml">
            <rdf:RDF xmlns:CopasiMT="http://www.copasi.org/RDF/MiriamTerms#" xmlns:dcterms="http://purl.org/dc/terms/" xmlns:rdf="http://www.w3.org/1999/02/22-rdf-syntax-ns#">
              <rdf:Description rdf:about="#COPASI9">
                <dcterms:created>
                  <rdf:Description>
                    <dcterms:W3CDTF>2017-03-31T21:24:18Z</dcterms:W3CDTF>
                  </rdf:Description>
                </dcterms:created>
                <CopasiMT:is rdf:resource="urn:miriam:chebi:CHEBI:90524"/>
              </rdf:Description>
            </rdf:RDF>
          </COPASI>
        </annotation>
      </species>
      <species metaid="COPASI10" id="PTEN" name="PTEN" compartment="cell" initialConcentration="1" boundaryCondition="true" constant="false">
        <annotation>
          <rdf:RDF xmlns:rdf="http://www.w3.org/1999/02/22-rdf-syntax-ns#" xmlns:dc="http://purl.org/dc/elements/1.1/" xmlns:dcterms="http://purl.org/dc/terms/" xmlns:vCard="http://www.w3.org/2001/vcard-rdf/3.0#" xmlns:bqbiol="http://biomodels.net/biology-qualifiers/" xmlns:bqmodel="http://biomodels.net/model-qualifiers/">
            <rdf:Description rdf:about="#COPASI10">
              <bqbiol:is>
                <rdf:Bag>
                  <rdf:li rdf:resource="http://identifiers.org/uniprot/P60484"/>
                </rdf:Bag>
              </bqbiol:is>
            </rdf:Description>
          </rdf:RDF>
          <COPASI xmlns="http://www.copasi.org/static/sbml">
            <rdf:RDF xmlns:CopasiMT="http://www.copasi.org/RDF/MiriamTerms#" xmlns:dcterms="http://purl.org/dc/terms/" xmlns:rdf="http://www.w3.org/1999/02/22-rdf-syntax-ns#">
              <rdf:Description rdf:about="#COPASI10">
                <dcterms:created>
                  <rdf:Description>
                    <dcterms:W3CDTF>2017-03-31T21:02:14Z</dcterms:W3CDTF>
                  </rdf:Description>
                </dcterms:created>
                <CopasiMT:is rdf:resource="urn:miriam:uniprot:P60484"/>
              </rdf:Description>
            </rdf:RDF>
          </COPASI>
        </annotation>
      </species>
      <species metaid="COPASI11" id="PI_3_4_P2" name="PI(3,4)P2" compartment="cell" initialConcentration="0" boundaryCondition="false" constant="false">
        <notes>
          <body xmlns="http://www.w3.org/1999/xhtml">
            <pre>phosphatidyl-inositol 3,4-bisphosphate</pre>
          </body>
        </notes>
        <annotation>
          <rdf:RDF xmlns:rdf="http://www.w3.org/1999/02/22-rdf-syntax-ns#" xmlns:dc="http://purl.org/dc/elements/1.1/" xmlns:dcterms="http://purl.org/dc/terms/" xmlns:vCard="http://www.w3.org/2001/vcard-rdf/3.0#" xmlns:bqbiol="http://biomodels.net/biology-qualifiers/" xmlns:bqmodel="http://biomodels.net/model-qualifiers/">
            <rdf:Description rdf:about="#COPASI11">
              <bqbiol:is>
                <rdf:Bag>
                  <rdf:li rdf:resource="http://identifiers.org/chebi/CHEBI:16152"/>
                </rdf:Bag>
              </bqbiol:is>
              <bqbiol:is>
                <rdf:Bag>
                  <rdf:li rdf:resource="urn:miriam:unknown:"/>
                </rdf:Bag>
              </bqbiol:is>
            </rdf:Description>
          </rdf:RDF>
          <COPASI xmlns="http://www.copasi.org/static/sbml">
            <rdf:RDF xmlns:CopasiMT="http://www.copasi.org/RDF/MiriamTerms#" xmlns:dcterms="http://purl.org/dc/terms/" xmlns:rdf="http://www.w3.org/1999/02/22-rdf-syntax-ns#">
              <rdf:Description rdf:about="#COPASI11">
                <dcterms:created>
                  <rdf:Description>
                    <dcterms:W3CDTF>2017-04-18T14:18:28Z</dcterms:W3CDTF>
                  </rdf:Description>
                </dcterms:created>
                <CopasiMT:is rdf:resource="urn:miriam:chebi:CHEBI:16152"/>
                <CopasiMT:is rdf:resource="urn:miriam:unknown:"/>
              </rdf:Description>
            </rdf:RDF>
          </COPASI>
        </annotation>
      </species>
      <species metaid="COPASI12" id="SHIP2" name="SHIP2" compartment="cell" initialConcentration="1" boundaryCondition="true" constant="false">
        <annotation>
          <rdf:RDF xmlns:rdf="http://www.w3.org/1999/02/22-rdf-syntax-ns#" xmlns:dc="http://purl.org/dc/elements/1.1/" xmlns:dcterms="http://purl.org/dc/terms/" xmlns:vCard="http://www.w3.org/2001/vcard-rdf/3.0#" xmlns:bqbiol="http://biomodels.net/biology-qualifiers/" xmlns:bqmodel="http://biomodels.net/model-qualifiers/">
            <rdf:Description rdf:about="#COPASI12">
              <bqbiol:is>
                <rdf:Bag>
                  <rdf:li rdf:resource="http://identifiers.org/uniprot/O15357"/>
                </rdf:Bag>
              </bqbiol:is>
            </rdf:Description>
          </rdf:RDF>
          <COPASI xmlns="http://www.copasi.org/static/sbml">
            <rdf:RDF xmlns:CopasiMT="http://www.copasi.org/RDF/MiriamTerms#" xmlns:dcterms="http://purl.org/dc/terms/" xmlns:rdf="http://www.w3.org/1999/02/22-rdf-syntax-ns#">
              <rdf:Description rdf:about="#COPASI12">
                <dcterms:created>
                  <rdf:Description>
                    <dcterms:W3CDTF>2017-03-31T21:08:56Z</dcterms:W3CDTF>
                  </rdf:Description>
                </dcterms:created>
                <CopasiMT:is rdf:resource="urn:miriam:uniprot:O15357"/>
              </rdf:Description>
            </rdf:RDF>
          </COPASI>
        </annotation>
      </species>
      <species metaid="COPASI13" id="INPP4AB" name="INPP4AB" compartment="cell" initialConcentration="1" boundaryCondition="true" constant="false">
        <notes>
          <body xmlns="http://www.w3.org/1999/xhtml">
            <pre>Type I inositol-3,4-bisphosphate 4-phosphatase (the Species cover both A and B versions)</pre>
          </body>
        </notes>
        <annotation>
          <rdf:RDF xmlns:rdf="http://www.w3.org/1999/02/22-rdf-syntax-ns#" xmlns:dc="http://purl.org/dc/elements/1.1/" xmlns:dcterms="http://purl.org/dc/terms/" xmlns:vCard="http://www.w3.org/2001/vcard-rdf/3.0#" xmlns:bqbiol="http://biomodels.net/biology-qualifiers/" xmlns:bqmodel="http://biomodels.net/model-qualifiers/">
            <rdf:Description rdf:about="#COPASI13">
              <bqbiol:hasVersion>
                <rdf:Bag>
                  <rdf:li rdf:resource="http://identifiers.org/uniprot/O15327"/>
                </rdf:Bag>
              </bqbiol:hasVersion>
              <bqbiol:hasVersion>
                <rdf:Bag>
                  <rdf:li rdf:resource="http://identifiers.org/uniprot/Q96PE3"/>
                </rdf:Bag>
              </bqbiol:hasVersion>
            </rdf:Description>
          </rdf:RDF>
          <COPASI xmlns="http://www.copasi.org/static/sbml">
            <rdf:RDF xmlns:CopasiMT="http://www.copasi.org/RDF/MiriamTerms#" xmlns:dcterms="http://purl.org/dc/terms/" xmlns:rdf="http://www.w3.org/1999/02/22-rdf-syntax-ns#">
              <rdf:Description rdf:about="#COPASI13">
                <dcterms:created>
                  <rdf:Description>
                    <dcterms:W3CDTF>2017-03-31T21:08:42Z</dcterms:W3CDTF>
                  </rdf:Description>
                </dcterms:created>
                <CopasiMT:hasVersion rdf:resource="urn:miriam:uniprot:O15327"/>
                <CopasiMT:hasVersion rdf:resource="urn:miriam:uniprot:Q96PE3"/>
              </rdf:Description>
            </rdf:RDF>
          </COPASI>
        </annotation>
      </species>
      <species metaid="COPASI14" id="PI_3_P" name="PI(3)P" compartment="cell" initialConcentration="0" boundaryCondition="false" constant="false">
        <notes>
          <body xmlns="http://www.w3.org/1999/xhtml">
            <pre>phosphatidylinositol 3-phosphate</pre>
          </body>
        </notes>
        <annotation>
          <rdf:RDF xmlns:rdf="http://www.w3.org/1999/02/22-rdf-syntax-ns#" xmlns:dc="http://purl.org/dc/elements/1.1/" xmlns:dcterms="http://purl.org/dc/terms/" xmlns:vCard="http://www.w3.org/2001/vcard-rdf/3.0#" xmlns:bqbiol="http://biomodels.net/biology-qualifiers/" xmlns:bqmodel="http://biomodels.net/model-qualifiers/">
            <rdf:Description rdf:about="#COPASI14">
              <bqbiol:is>
                <rdf:Bag>
                  <rdf:li rdf:resource="http://identifiers.org/chebi/17283"/>
                </rdf:Bag>
              </bqbiol:is>
            </rdf:Description>
          </rdf:RDF>
          <COPASI xmlns="http://www.copasi.org/static/sbml">
            <rdf:RDF xmlns:CopasiMT="http://www.copasi.org/RDF/MiriamTerms#" xmlns:dcterms="http://purl.org/dc/terms/" xmlns:rdf="http://www.w3.org/1999/02/22-rdf-syntax-ns#">
              <rdf:Description rdf:about="#COPASI14">
                <dcterms:created>
                  <rdf:Description>
                    <dcterms:W3CDTF>2017-03-31T21:46:21Z</dcterms:W3CDTF>
                  </rdf:Description>
                </dcterms:created>
                <CopasiMT:is rdf:resource="urn:miriam:chebi:17283"/>
              </rdf:Description>
            </rdf:RDF>
          </COPASI>
        </annotation>
      </species>
      <species metaid="COPASI15" id="PI_4_P" name="PI(4)P" compartment="cell" initialConcentration="0" boundaryCondition="false" constant="false">
        <notes>
          <body xmlns="http://www.w3.org/1999/xhtml">
            <pre>phosphatidylinositol 4-phosphate</pre>
          </body>
        </notes>
        <annotation>
          <rdf:RDF xmlns:rdf="http://www.w3.org/1999/02/22-rdf-syntax-ns#" xmlns:dc="http://purl.org/dc/elements/1.1/" xmlns:dcterms="http://purl.org/dc/terms/" xmlns:vCard="http://www.w3.org/2001/vcard-rdf/3.0#" xmlns:bqbiol="http://biomodels.net/biology-qualifiers/" xmlns:bqmodel="http://biomodels.net/model-qualifiers/">
            <rdf:Description rdf:about="#COPASI15">
              <bqbiol:is>
                <rdf:Bag>
                  <rdf:li rdf:resource="http://identifiers.org/chebi/CHEBI:37530"/>
                </rdf:Bag>
              </bqbiol:is>
            </rdf:Description>
          </rdf:RDF>
          <COPASI xmlns="http://www.copasi.org/static/sbml">
            <rdf:RDF xmlns:CopasiMT="http://www.copasi.org/RDF/MiriamTerms#" xmlns:dcterms="http://purl.org/dc/terms/" xmlns:rdf="http://www.w3.org/1999/02/22-rdf-syntax-ns#">
              <rdf:Description rdf:about="#COPASI15">
                <dcterms:created>
                  <rdf:Description>
                    <dcterms:W3CDTF>2017-03-31T21:46:29Z</dcterms:W3CDTF>
                  </rdf:Description>
                </dcterms:created>
                <CopasiMT:is rdf:resource="urn:miriam:chebi:CHEBI:37530"/>
              </rdf:Description>
            </rdf:RDF>
          </COPASI>
        </annotation>
      </species>
      <species metaid="COPASI16" id="X" name="X" compartment="cell" initialConcentration="1" boundaryCondition="true" constant="false">
        <annotation>
          <rdf:RDF xmlns:rdf="http://www.w3.org/1999/02/22-rdf-syntax-ns#" xmlns:dc="http://purl.org/dc/elements/1.1/" xmlns:dcterms="http://purl.org/dc/terms/" xmlns:vCard="http://www.w3.org/2001/vcard-rdf/3.0#" xmlns:bqbiol="http://biomodels.net/biology-qualifiers/" xmlns:bqmodel="http://biomodels.net/model-qualifiers/">
            <rdf:Description rdf:about="#COPASI16">
              <bqbiol:isVersionOf>
                <rdf:Bag>
                  <rdf:li rdf:resource="http://identifiers.org/ec-code/3.1.3.86"/>
                </rdf:Bag>
              </bqbiol:isVersionOf>
              <bqbiol:isVersionOf>
                <rdf:Bag>
                  <rdf:li rdf:resource="http://identifiers.org/go/GO:0034485"/>
                </rdf:Bag>
              </bqbiol:isVersionOf>
            </rdf:Description>
          </rdf:RDF>
          <COPASI xmlns="http://www.copasi.org/static/sbml">
            <rdf:RDF xmlns:CopasiMT="http://www.copasi.org/RDF/MiriamTerms#" xmlns:dcterms="http://purl.org/dc/terms/" xmlns:rdf="http://www.w3.org/1999/02/22-rdf-syntax-ns#">
              <rdf:Description rdf:about="#COPASI16">
                <dcterms:created>
                  <rdf:Description>
                    <dcterms:W3CDTF>2017-03-31T21:09:06Z</dcterms:W3CDTF>
                  </rdf:Description>
                </dcterms:created>
                <CopasiMT:isVersionOf rdf:resource="urn:miriam:ec-code:3.1.3.86"/>
                <CopasiMT:isVersionOf rdf:resource="urn:miriam:go:GO:0034485"/>
              </rdf:Description>
            </rdf:RDF>
          </COPASI>
        </annotation>
      </species>
      <species metaid="COPASI17" id="mode_PI_103_diff" name="mode_PI-103_diff" compartment="cell" initialConcentration="0" boundaryCondition="false" constant="false">
        <notes>
          <body xmlns="http://www.w3.org/1999/xhtml">
            <pre>Boolean that allows or disallows the diffusion of PI-103 (PI3K inhibitor) in the cell</pre>
          </body>
        </notes>
        <annotation>
          <COPASI xmlns="http://www.copasi.org/static/sbml">
            <rdf:RDF xmlns:dcterms="http://purl.org/dc/terms/" xmlns:rdf="http://www.w3.org/1999/02/22-rdf-syntax-ns#">
              <rdf:Description rdf:about="#COPASI17">
                <dcterms:created>
                  <rdf:Description>
                    <dcterms:W3CDTF>2017-03-31T21:37:04Z</dcterms:W3CDTF>
                  </rdf:Description>
                </dcterms:created>
              </rdf:Description>
            </rdf:RDF>
          </COPASI>
        </annotation>
      </species>
      <species metaid="COPASI18" id="Y" name="Y" compartment="cell" initialConcentration="1" boundaryCondition="false" constant="false">
        <annotation>
          <rdf:RDF xmlns:rdf="http://www.w3.org/1999/02/22-rdf-syntax-ns#" xmlns:dc="http://purl.org/dc/elements/1.1/" xmlns:dcterms="http://purl.org/dc/terms/" xmlns:vCard="http://www.w3.org/2001/vcard-rdf/3.0#" xmlns:bqbiol="http://biomodels.net/biology-qualifiers/" xmlns:bqmodel="http://biomodels.net/model-qualifiers/">
            <rdf:Description rdf:about="#COPASI18">
              <bqbiol:isVersionOf>
                <rdf:Bag>
                  <rdf:li rdf:resource="http://identifiers.org/go/GO:0034593"/>
                </rdf:Bag>
              </bqbiol:isVersionOf>
            </rdf:Description>
          </rdf:RDF>
          <COPASI xmlns="http://www.copasi.org/static/sbml">
            <rdf:RDF xmlns:CopasiMT="http://www.copasi.org/RDF/MiriamTerms#" xmlns:dcterms="http://purl.org/dc/terms/" xmlns:rdf="http://www.w3.org/1999/02/22-rdf-syntax-ns#">
              <rdf:Description rdf:about="#COPASI18">
                <dcterms:created>
                  <rdf:Description>
                    <dcterms:W3CDTF>2017-04-19T09:48:08Z</dcterms:W3CDTF>
                  </rdf:Description>
                </dcterms:created>
                <CopasiMT:isVersionOf rdf:resource="urn:miriam:go:GO:0034593"/>
              </rdf:Description>
            </rdf:RDF>
          </COPASI>
        </annotation>
      </species>
      <species metaid="COPASI19" id="PI_Y_P" name="PI(Y)P" compartment="cell" initialConcentration="0" boundaryCondition="false" constant="false">
        <annotation>
          <rdf:RDF xmlns:rdf="http://www.w3.org/1999/02/22-rdf-syntax-ns#" xmlns:dc="http://purl.org/dc/elements/1.1/" xmlns:dcterms="http://purl.org/dc/terms/" xmlns:vCard="http://www.w3.org/2001/vcard-rdf/3.0#" xmlns:bqbiol="http://biomodels.net/biology-qualifiers/" xmlns:bqmodel="http://biomodels.net/model-qualifiers/">
            <rdf:Description rdf:about="#COPASI19">
              <bqbiol:is>
                <rdf:Bag>
                  <rdf:li rdf:resource="http://identifiers.org/chebi/CHEBI:26036"/>
                </rdf:Bag>
              </bqbiol:is>
            </rdf:Description>
          </rdf:RDF>
          <COPASI xmlns="http://www.copasi.org/static/sbml">
            <rdf:RDF xmlns:CopasiMT="http://www.copasi.org/RDF/MiriamTerms#" xmlns:dcterms="http://purl.org/dc/terms/" xmlns:rdf="http://www.w3.org/1999/02/22-rdf-syntax-ns#">
              <rdf:Description rdf:about="#COPASI19">
                <dcterms:created>
                  <rdf:Description>
                    <dcterms:W3CDTF>2017-04-18T14:19:01Z</dcterms:W3CDTF>
                  </rdf:Description>
                </dcterms:created>
                <CopasiMT:is rdf:resource="urn:miriam:chebi:CHEBI:26036"/>
              </rdf:Description>
            </rdf:RDF>
          </COPASI>
        </annotation>
      </species>
    </listOfSpecies>
    <listOfParameters>
      <parameter metaid="COPASI20" id="K_PI3KAct" name="K_PI3KAct" value="0.65605" constant="true">
        <notes>
          <body xmlns="http://www.w3.org/1999/xhtml">
            <pre>Apparent dissociation constant for PI3K activation by EGFR</pre>
          </body>
        </notes>
        <annotation>
          <COPASI xmlns="http://www.copasi.org/static/sbml">
            <rdf:RDF xmlns:dcterms="http://purl.org/dc/terms/" xmlns:rdf="http://www.w3.org/1999/02/22-rdf-syntax-ns#">
              <rdf:Description rdf:about="#COPASI20">
                <dcterms:created>
                  <rdf:Description>
                    <dcterms:W3CDTF>2017-04-18T14:38:51Z</dcterms:W3CDTF>
                  </rdf:Description>
                </dcterms:created>
              </rdf:Description>
            </rdf:RDF>
          </COPASI>
        </annotation>
      </parameter>
      <parameter metaid="COPASI21" id="K_PI_103" name="K_PI-103" value="0.001" constant="true">
        <notes>
          <body xmlns="http://www.w3.org/1999/xhtml">
            <pre>Apparent dissociation constant for PI3K inhibitor</pre>
          </body>
        </notes>
        <annotation>
          <COPASI xmlns="http://www.copasi.org/static/sbml">
            <rdf:RDF xmlns:dcterms="http://purl.org/dc/terms/" xmlns:rdf="http://www.w3.org/1999/02/22-rdf-syntax-ns#">
              <rdf:Description rdf:about="#COPASI21">
                <dcterms:created>
                  <rdf:Description>
                    <dcterms:W3CDTF>2017-04-18T14:38:58Z</dcterms:W3CDTF>
                  </rdf:Description>
                </dcterms:created>
              </rdf:Description>
            </rdf:RDF>
          </COPASI>
        </annotation>
      </parameter>
      <parameter metaid="COPASI22" id="fraction_PTEN" name="fraction_PTEN" value="1" constant="false">
        <notes>
          <body xmlns="http://www.w3.org/1999/xhtml">
            <pre>Fraction of PTEN active, depending on the mutant</pre>
          </body>
        </notes>
        <annotation>
          <COPASI xmlns="http://www.copasi.org/static/sbml">
            <rdf:RDF xmlns:dcterms="http://purl.org/dc/terms/" xmlns:rdf="http://www.w3.org/1999/02/22-rdf-syntax-ns#">
              <rdf:Description rdf:about="#COPASI22">
                <dcterms:created>
                  <rdf:Description>
                    <dcterms:W3CDTF>2017-03-31T21:05:13Z</dcterms:W3CDTF>
                  </rdf:Description>
                </dcterms:created>
              </rdf:Description>
            </rdf:RDF>
          </COPASI>
        </annotation>
      </parameter>
      <parameter metaid="COPASI23" id="fraction_INPP4" name="fraction_INPP4" value="1" constant="false">
        <notes>
          <body xmlns="http://www.w3.org/1999/xhtml">
            <pre>Fraction of INPP4 active, depending on the mutant</pre>
          </body>
        </notes>
        <annotation>
          <COPASI xmlns="http://www.copasi.org/static/sbml">
            <rdf:RDF xmlns:dcterms="http://purl.org/dc/terms/" xmlns:rdf="http://www.w3.org/1999/02/22-rdf-syntax-ns#">
              <rdf:Description rdf:about="#COPASI23">
                <dcterms:created>
                  <rdf:Description>
                    <dcterms:W3CDTF>2017-03-31T21:07:08Z</dcterms:W3CDTF>
                  </rdf:Description>
                </dcterms:created>
              </rdf:Description>
            </rdf:RDF>
          </COPASI>
        </annotation>
      </parameter>
      <parameter metaid="COPASI24" id="fraction_SHIP2" name="fraction_SHIP2" value="1" constant="false">
        <notes>
          <body xmlns="http://www.w3.org/1999/xhtml">
            <pre>Fraction of SHIP2 active, depending on the mutant</pre>
          </body>
        </notes>
        <annotation>
          <COPASI xmlns="http://www.copasi.org/static/sbml">
            <rdf:RDF xmlns:dcterms="http://purl.org/dc/terms/" xmlns:rdf="http://www.w3.org/1999/02/22-rdf-syntax-ns#">
              <rdf:Description rdf:about="#COPASI24">
                <dcterms:created>
                  <rdf:Description>
                    <dcterms:W3CDTF>2017-03-31T21:07:25Z</dcterms:W3CDTF>
                  </rdf:Description>
                </dcterms:created>
              </rdf:Description>
            </rdf:RDF>
          </COPASI>
        </annotation>
      </parameter>
      <parameter metaid="COPASI25" id="fraction_X" name="fraction_X" value="1" constant="false">
        <notes>
          <body xmlns="http://www.w3.org/1999/xhtml">
            <pre>Fraction of  the unidentified 5-phosphatase active, depending on the mutant</pre>
          </body>
        </notes>
        <annotation>
          <COPASI xmlns="http://www.copasi.org/static/sbml">
            <rdf:RDF xmlns:dcterms="http://purl.org/dc/terms/" xmlns:rdf="http://www.w3.org/1999/02/22-rdf-syntax-ns#">
              <rdf:Description rdf:about="#COPASI25">
                <dcterms:created>
                  <rdf:Description>
                    <dcterms:W3CDTF>2017-03-31T21:07:42Z</dcterms:W3CDTF>
                  </rdf:Description>
                </dcterms:created>
              </rdf:Description>
            </rdf:RDF>
          </COPASI>
        </annotation>
      </parameter>
      <parameter metaid="COPASI26" id="mode_PTEN" name="mode_PTEN" value="1" constant="true">
        <notes>
          <body xmlns="http://www.w3.org/1999/xhtml">
            <pre>Code of PTEN mutants</pre>
          </body>
        </notes>
        <annotation>
          <COPASI xmlns="http://www.copasi.org/static/sbml">
            <rdf:RDF xmlns:dcterms="http://purl.org/dc/terms/" xmlns:rdf="http://www.w3.org/1999/02/22-rdf-syntax-ns#">
              <rdf:Description rdf:about="#COPASI26">
                <dcterms:created>
                  <rdf:Description>
                    <dcterms:W3CDTF>2017-04-18T14:45:02Z</dcterms:W3CDTF>
                  </rdf:Description>
                </dcterms:created>
              </rdf:Description>
            </rdf:RDF>
          </COPASI>
        </annotation>
      </parameter>
      <parameter metaid="COPASI27" id="mode_INPP4" name="mode_INPP4" value="1" constant="true">
        <notes>
          <body xmlns="http://www.w3.org/1999/xhtml">
            <pre>Code of INPP4 mutants</pre>
          </body>
        </notes>
        <annotation>
          <COPASI xmlns="http://www.copasi.org/static/sbml">
            <rdf:RDF xmlns:dcterms="http://purl.org/dc/terms/" xmlns:rdf="http://www.w3.org/1999/02/22-rdf-syntax-ns#">
              <rdf:Description rdf:about="#COPASI27">
                <dcterms:created>
                  <rdf:Description>
                    <dcterms:W3CDTF>2017-04-18T14:45:03Z</dcterms:W3CDTF>
                  </rdf:Description>
                </dcterms:created>
              </rdf:Description>
            </rdf:RDF>
          </COPASI>
        </annotation>
      </parameter>
      <parameter metaid="COPASI28" id="mode_SHIP2" name="mode_SHIP2" value="1" constant="true">
        <notes>
          <body xmlns="http://www.w3.org/1999/xhtml">
            <pre>Code of SHIP2 mutants</pre>
          </body>
        </notes>
        <annotation>
          <COPASI xmlns="http://www.copasi.org/static/sbml">
            <rdf:RDF xmlns:dcterms="http://purl.org/dc/terms/" xmlns:rdf="http://www.w3.org/1999/02/22-rdf-syntax-ns#">
              <rdf:Description rdf:about="#COPASI28">
                <dcterms:created>
                  <rdf:Description>
                    <dcterms:W3CDTF>2017-04-18T14:50:34Z</dcterms:W3CDTF>
                  </rdf:Description>
                </dcterms:created>
              </rdf:Description>
            </rdf:RDF>
          </COPASI>
        </annotation>
      </parameter>
      <parameter metaid="COPASI29" id="mode_X" name="mode_X" value="1" constant="true">
        <notes>
          <body xmlns="http://www.w3.org/1999/xhtml">
            <pre>Code of unspecified 5-phosphatases mutants</pre>
          </body>
        </notes>
        <annotation>
          <COPASI xmlns="http://www.copasi.org/static/sbml">
            <rdf:RDF xmlns:dcterms="http://purl.org/dc/terms/" xmlns:rdf="http://www.w3.org/1999/02/22-rdf-syntax-ns#">
              <rdf:Description rdf:about="#COPASI29">
                <dcterms:created>
                  <rdf:Description>
                    <dcterms:W3CDTF>2017-04-18T15:01:58Z</dcterms:W3CDTF>
                  </rdf:Description>
                </dcterms:created>
              </rdf:Description>
            </rdf:RDF>
          </COPASI>
        </annotation>
      </parameter>
      <parameter metaid="COPASI30" id="mode_PI_103" name="mode_PI-103" value="0" constant="true">
        <annotation>
          <COPASI xmlns="http://www.copasi.org/static/sbml">
            <rdf:RDF xmlns:dcterms="http://purl.org/dc/terms/" xmlns:rdf="http://www.w3.org/1999/02/22-rdf-syntax-ns#">
              <rdf:Description rdf:about="#COPASI30">
                <dcterms:created>
                  <rdf:Description>
                    <dcterms:W3CDTF>2017-04-18T14:39:11Z</dcterms:W3CDTF>
                  </rdf:Description>
                </dcterms:created>
              </rdf:Description>
            </rdf:RDF>
          </COPASI>
        </annotation>
      </parameter>
      <parameter metaid="COPASI31" id="activation_time" name="activation_time" value="300" constant="true">
        <notes>
          <body xmlns="http://www.w3.org/1999/xhtml">
            <pre>Start of the EGF stimulation</pre>
          </body>
        </notes>
        <annotation>
          <COPASI xmlns="http://www.copasi.org/static/sbml">
            <rdf:RDF xmlns:dcterms="http://purl.org/dc/terms/" xmlns:rdf="http://www.w3.org/1999/02/22-rdf-syntax-ns#">
              <rdf:Description rdf:about="#COPASI31">
                <dcterms:created>
                  <rdf:Description>
                    <dcterms:W3CDTF>2017-04-18T14:50:52Z</dcterms:W3CDTF>
                  </rdf:Description>
                </dcterms:created>
              </rdf:Description>
            </rdf:RDF>
          </COPASI>
        </annotation>
      </parameter>
      <parameter metaid="COPASI32" id="inhibition_time" name="inhibition_time" value="365" constant="true">
        <notes>
          <body xmlns="http://www.w3.org/1999/xhtml">
            <pre>Start of the PI3K inhibition</pre>
          </body>
        </notes>
        <annotation>
          <COPASI xmlns="http://www.copasi.org/static/sbml">
            <rdf:RDF xmlns:dcterms="http://purl.org/dc/terms/" xmlns:rdf="http://www.w3.org/1999/02/22-rdf-syntax-ns#">
              <rdf:Description rdf:about="#COPASI32">
                <dcterms:created>
                  <rdf:Description>
                    <dcterms:W3CDTF>2017-04-18T14:57:07Z</dcterms:W3CDTF>
                  </rdf:Description>
                </dcterms:created>
              </rdf:Description>
            </rdf:RDF>
          </COPASI>
        </annotation>
      </parameter>
      <parameter metaid="COPASI33" id="EGF_sig" name="EGF_sig" value="0.00157" constant="true">
        <notes>
          <body xmlns="http://www.w3.org/1999/xhtml">
            <pre>Concentration of EGF used as a signal.</pre>
          </body>
        </notes>
        <annotation>
          <COPASI xmlns="http://www.copasi.org/static/sbml">
            <rdf:RDF xmlns:dcterms="http://purl.org/dc/terms/" xmlns:rdf="http://www.w3.org/1999/02/22-rdf-syntax-ns#">
              <rdf:Description rdf:about="#COPASI33">
                <dcterms:created>
                  <rdf:Description>
                    <dcterms:W3CDTF>2017-03-31T21:43:16Z</dcterms:W3CDTF>
                  </rdf:Description>
                </dcterms:created>
              </rdf:Description>
            </rdf:RDF>
          </COPASI>
        </annotation>
      </parameter>
      <parameter metaid="COPASI34" id="partial_X" name="partial_X" value="0.500856" constant="true">
        <notes>
          <body xmlns="http://www.w3.org/1999/xhtml">
            <pre>Fraction of active unidentified 5-phosphatases after silencing of SHIP1, SYNJ1-2, 5B and 5F.</pre>
          </body>
        </notes>
        <annotation>
          <COPASI xmlns="http://www.copasi.org/static/sbml">
            <rdf:RDF xmlns:dcterms="http://purl.org/dc/terms/" xmlns:rdf="http://www.w3.org/1999/02/22-rdf-syntax-ns#">
              <rdf:Description rdf:about="#COPASI34">
                <dcterms:created>
                  <rdf:Description>
                    <dcterms:W3CDTF>2017-03-31T22:33:53Z</dcterms:W3CDTF>
                  </rdf:Description>
                </dcterms:created>
              </rdf:Description>
            </rdf:RDF>
          </COPASI>
        </annotation>
      </parameter>
      <parameter metaid="COPASI35" id="PI_3_4_P2_BG" name="PI(3,4)P2_BG" value="0.741007" constant="true">
        <notes>
          <body xmlns="http://www.w3.org/1999/xhtml">
            <pre>Background levels of PI(3,4)P2, unreachable by phosphatases and kinases</pre>
          </body>
        </notes>
        <annotation>
          <COPASI xmlns="http://www.copasi.org/static/sbml">
            <rdf:RDF xmlns:dcterms="http://purl.org/dc/terms/" xmlns:rdf="http://www.w3.org/1999/02/22-rdf-syntax-ns#">
              <rdf:Description rdf:about="#COPASI35">
                <dcterms:created>
                  <rdf:Description>
                    <dcterms:W3CDTF>2017-04-18T15:01:32Z</dcterms:W3CDTF>
                  </rdf:Description>
                </dcterms:created>
              </rdf:Description>
            </rdf:RDF>
          </COPASI>
        </annotation>
      </parameter>
      <parameter metaid="COPASI36" id="PI_3_4_P2_total" name="PI(3,4)P2_total" value="0.741007" constant="false">
        <annotation>
          <COPASI xmlns="http://www.copasi.org/static/sbml">
            <rdf:RDF xmlns:dcterms="http://purl.org/dc/terms/" xmlns:rdf="http://www.w3.org/1999/02/22-rdf-syntax-ns#">
              <rdf:Description rdf:about="#COPASI36">
                <dcterms:created>
                  <rdf:Description>
                    <dcterms:W3CDTF>2017-03-31T22:14:23Z</dcterms:W3CDTF>
                  </rdf:Description>
                </dcterms:created>
              </rdf:Description>
            </rdf:RDF>
          </COPASI>
        </annotation>
      </parameter>
      <parameter metaid="COPASI37" id="PI_3_4_5_P3_BG" name="PI(3,4,5)P3_BG" value="0.0501727" constant="true">
        <notes>
          <body xmlns="http://www.w3.org/1999/xhtml">
            <pre>Background levels of PI(3,4,5)P3, unreachable by phosphatases</pre>
          </body>
        </notes>
        <annotation>
          <COPASI xmlns="http://www.copasi.org/static/sbml">
            <rdf:RDF xmlns:dcterms="http://purl.org/dc/terms/" xmlns:rdf="http://www.w3.org/1999/02/22-rdf-syntax-ns#">
              <rdf:Description rdf:about="#COPASI37">
                <dcterms:created>
                  <rdf:Description>
                    <dcterms:W3CDTF>2017-04-18T15:01:04Z</dcterms:W3CDTF>
                  </rdf:Description>
                </dcterms:created>
              </rdf:Description>
            </rdf:RDF>
          </COPASI>
        </annotation>
      </parameter>
      <parameter metaid="COPASI38" id="PI_3_4_5_P3_total" name="PI(3,4,5)P3_total" value="0.0501727" constant="false">
        <annotation>
          <COPASI xmlns="http://www.copasi.org/static/sbml">
            <rdf:RDF xmlns:dcterms="http://purl.org/dc/terms/" xmlns:rdf="http://www.w3.org/1999/02/22-rdf-syntax-ns#">
              <rdf:Description rdf:about="#COPASI38">
                <dcterms:created>
                  <rdf:Description>
                    <dcterms:W3CDTF>2017-03-31T22:15:04Z</dcterms:W3CDTF>
                  </rdf:Description>
                </dcterms:created>
              </rdf:Description>
            </rdf:RDF>
          </COPASI>
        </annotation>
      </parameter>
      <parameter id="ModelValue_13" name="Initial for EGF_sig" value="0.00157">
        <annotation>
          <initialValue xmlns="http://copasi.org/initialValue" parent="EGF_sig"/>
        </annotation>
      </parameter>
    </listOfParameters>
    <listOfInitialAssignments>
      <initialAssignment symbol="ModelValue_13">
        <math xmlns="http://www.w3.org/1998/Math/MathML">
          <ci> EGF_sig </ci>
        </math>
      </initialAssignment>
    </listOfInitialAssignments>
    <listOfRules>
      <assignmentRule variable="PI3Keff1">
        <math xmlns="http://www.w3.org/1998/Math/MathML">
          <apply>
            <times/>
            <apply>
              <divide/>
              <ci> EGFR_P </ci>
              <apply>
                <plus/>
                <ci> K_PI3KAct </ci>
                <ci> EGFR_P </ci>
              </apply>
            </apply>
            <apply>
              <divide/>
              <ci> K_PI_103 </ci>
              <apply>
                <plus/>
                <ci> K_PI_103 </ci>
                <ci> PI_103_int </ci>
              </apply>
            </apply>
          </apply>
        </math>
      </assignmentRule>
      <assignmentRule variable="fraction_PTEN">
        <math xmlns="http://www.w3.org/1998/Math/MathML">
          <piecewise>
            <piece>
              <cn> 0 </cn>
              <apply>
                <lt/>
                <ci> mode_PTEN </ci>
                <cn> 1 </cn>
              </apply>
            </piece>
            <otherwise>
              <cn> 1 </cn>
            </otherwise>
          </piecewise>
        </math>
      </assignmentRule>
      <assignmentRule variable="PTEN">
        <math xmlns="http://www.w3.org/1998/Math/MathML">
          <ci> fraction_PTEN </ci>
        </math>
      </assignmentRule>
      <assignmentRule variable="fraction_INPP4">
        <math xmlns="http://www.w3.org/1998/Math/MathML">
          <piecewise>
            <piece>
              <cn> 0 </cn>
              <apply>
                <lt/>
                <ci> mode_INPP4 </ci>
                <cn> 1 </cn>
              </apply>
            </piece>
            <otherwise>
              <cn> 1 </cn>
            </otherwise>
          </piecewise>
        </math>
      </assignmentRule>
      <assignmentRule variable="INPP4AB">
        <math xmlns="http://www.w3.org/1998/Math/MathML">
          <ci> fraction_INPP4 </ci>
        </math>
      </assignmentRule>
      <assignmentRule variable="fraction_SHIP2">
        <math xmlns="http://www.w3.org/1998/Math/MathML">
          <piecewise>
            <piece>
              <cn> 0 </cn>
              <apply>
                <lt/>
                <ci> mode_SHIP2 </ci>
                <cn> 1 </cn>
              </apply>
            </piece>
            <otherwise>
              <cn> 1 </cn>
            </otherwise>
          </piecewise>
        </math>
      </assignmentRule>
      <assignmentRule variable="SHIP2">
        <math xmlns="http://www.w3.org/1998/Math/MathML">
          <ci> fraction_SHIP2 </ci>
        </math>
      </assignmentRule>
      <assignmentRule variable="fraction_X">
        <math xmlns="http://www.w3.org/1998/Math/MathML">
          <piecewise>
            <piece>
              <ci> partial_X </ci>
              <apply>
                <lt/>
                <ci> mode_X </ci>
                <cn> 1 </cn>
              </apply>
            </piece>
            <otherwise>
              <cn> 1 </cn>
            </otherwise>
          </piecewise>
        </math>
      </assignmentRule>
      <assignmentRule variable="X">
        <math xmlns="http://www.w3.org/1998/Math/MathML">
          <ci> fraction_X </ci>
        </math>
      </assignmentRule>
      <assignmentRule variable="PI_3_4_P2_total">
        <math xmlns="http://www.w3.org/1998/Math/MathML">
          <apply>
            <plus/>
            <ci> PI_3_4_P2_BG </ci>
            <ci> PI_3_4_P2 </ci>
          </apply>
        </math>
      </assignmentRule>
      <assignmentRule variable="PI_3_4_5_P3_total">
        <math xmlns="http://www.w3.org/1998/Math/MathML">
          <apply>
            <plus/>
            <ci> PI_3_4_5_P3_BG </ci>
            <ci> PI_3_4_5_P3 </ci>
          </apply>
        </math>
      </assignmentRule>
    </listOfRules>
    <listOfReactions>
      <reaction metaid="COPASI41" id="EGF_binding" name="EGF binding" reversible="true">
        <notes>
          <body xmlns="http://www.w3.org/1999/xhtml">
            <pre>Lumped reaction including EGF binding to EGFR, EGFR dimerisation, and EGFR phosphorylation.</pre>
          </body>
        </notes>
        <annotation>
          <rdf:RDF xmlns:rdf="http://www.w3.org/1999/02/22-rdf-syntax-ns#" xmlns:dc="http://purl.org/dc/elements/1.1/" xmlns:dcterms="http://purl.org/dc/terms/" xmlns:vCard="http://www.w3.org/2001/vcard-rdf/3.0#" xmlns:bqbiol="http://biomodels.net/biology-qualifiers/" xmlns:bqmodel="http://biomodels.net/model-qualifiers/">
            <rdf:Description rdf:about="#COPASI41">
              <bqbiol:hasPart>
                <rdf:Bag>
                  <rdf:li rdf:resource="http://identifiers.org/go/GO:0005154"/>
                </rdf:Bag>
              </bqbiol:hasPart>
              <bqbiol:isPartOf>
                <rdf:Bag>
                  <rdf:li rdf:resource="http://identifiers.org/go/GO:0042058"/>
                </rdf:Bag>
              </bqbiol:isPartOf>
            </rdf:Description>
          </rdf:RDF>
          <COPASI xmlns="http://www.copasi.org/static/sbml">
            <rdf:RDF xmlns:CopasiMT="http://www.copasi.org/RDF/MiriamTerms#" xmlns:dcterms="http://purl.org/dc/terms/" xmlns:rdf="http://www.w3.org/1999/02/22-rdf-syntax-ns#">
              <rdf:Description rdf:about="#COPASI41">
                <dcterms:created>
                  <rdf:Description>
                    <dcterms:W3CDTF>2017-03-31T20:51:38Z</dcterms:W3CDTF>
                  </rdf:Description>
                </dcterms:created>
                <CopasiMT:hasPart rdf:resource="urn:miriam:go:GO:0005154"/>
                <CopasiMT:isPartOf rdf:resource="urn:miriam:go:GO:0042058"/>
              </rdf:Description>
            </rdf:RDF>
          </COPASI>
        </annotation>
        <listOfReactants>
          <speciesReference species="EGFR" stoichiometry="2"/>
          <speciesReference species="EGF" stoichiometry="2"/>
        </listOfReactants>
        <listOfProducts>
          <speciesReference species="EGFR_P" stoichiometry="1"/>
        </listOfProducts>
        <kineticLaw>
          <math xmlns="http://www.w3.org/1998/Math/MathML">
            <apply>
              <times/>
              <ci> cell </ci>
              <apply>
                <minus/>
                <apply>
                  <times/>
                  <ci> k1 </ci>
                  <apply>
                    <power/>
                    <ci> EGFR </ci>
                    <cn> 2 </cn>
                  </apply>
                  <apply>
                    <power/>
                    <ci> EGF </ci>
                    <cn> 2 </cn>
                  </apply>
                </apply>
                <apply>
                  <times/>
                  <ci> k2 </ci>
                  <ci> EGFR_P </ci>
                </apply>
              </apply>
            </apply>
          </math>
          <listOfParameters>
            <parameter id="k1" name="k1" value="620.385"/>
            <parameter id="k2" name="k2" value="0"/>
          </listOfParameters>
        </kineticLaw>
      </reaction>
      <reaction metaid="COPASI42" id="EGFR_internalization" name="EGFR internalization" reversible="false">
        <notes>
          <body xmlns="http://www.w3.org/1999/xhtml">
            <pre>Removal of phosphorylated EGFR from the membrane, shutting down PI3K activation.</pre>
          </body>
        </notes>
        <annotation>
          <rdf:RDF xmlns:rdf="http://www.w3.org/1999/02/22-rdf-syntax-ns#" xmlns:dc="http://purl.org/dc/elements/1.1/" xmlns:dcterms="http://purl.org/dc/terms/" xmlns:vCard="http://www.w3.org/2001/vcard-rdf/3.0#" xmlns:bqbiol="http://biomodels.net/biology-qualifiers/" xmlns:bqmodel="http://biomodels.net/model-qualifiers/">
            <rdf:Description rdf:about="#COPASI42">
              <bqbiol:isVersionOf>
                <rdf:Bag>
                  <rdf:li rdf:resource="http://identifiers.org/go/GO:0042059"/>
                </rdf:Bag>
              </bqbiol:isVersionOf>
            </rdf:Description>
          </rdf:RDF>
          <COPASI xmlns="http://www.copasi.org/static/sbml">
            <rdf:RDF xmlns:CopasiMT="http://www.copasi.org/RDF/MiriamTerms#" xmlns:dcterms="http://purl.org/dc/terms/" xmlns:rdf="http://www.w3.org/1999/02/22-rdf-syntax-ns#">
              <rdf:Description rdf:about="#COPASI42">
                <dcterms:created>
                  <rdf:Description>
                    <dcterms:W3CDTF>2017-03-31T20:52:13Z</dcterms:W3CDTF>
                  </rdf:Description>
                </dcterms:created>
                <CopasiMT:isVersionOf rdf:resource="urn:miriam:go:GO:0042059"/>
              </rdf:Description>
            </rdf:RDF>
          </COPASI>
        </annotation>
        <listOfReactants>
          <speciesReference species="EGFR_P" stoichiometry="1"/>
        </listOfReactants>
        <kineticLaw>
          <math xmlns="http://www.w3.org/1998/Math/MathML">
            <apply>
              <times/>
              <ci> cell </ci>
              <ci> k1 </ci>
              <ci> EGFR_P </ci>
            </apply>
          </math>
          <listOfParameters>
            <parameter id="k1" name="k1" value="0.13297"/>
          </listOfParameters>
        </kineticLaw>
      </reaction>
      <reaction metaid="COPASI43" id="PI_4_5_P2_to_PI_3_4_5_P3_by_PI3K" name="PI(4,5)P2 to PI(3,4,5)P3 by PI3K" reversible="false">
        <notes>
          <body xmlns="http://www.w3.org/1999/xhtml">
            <pre>Phosphorylation of PI(4,5)P2 in 3 by class I PI3 kinase</pre>
          </body>
        </notes>
        <annotation>
          <rdf:RDF xmlns:rdf="http://www.w3.org/1999/02/22-rdf-syntax-ns#" xmlns:dc="http://purl.org/dc/elements/1.1/" xmlns:dcterms="http://purl.org/dc/terms/" xmlns:vCard="http://www.w3.org/2001/vcard-rdf/3.0#" xmlns:bqbiol="http://biomodels.net/biology-qualifiers/" xmlns:bqmodel="http://biomodels.net/model-qualifiers/">
            <rdf:Description rdf:about="#COPASI43">
              <bqbiol:isVersionOf>
                <rdf:Bag>
                  <rdf:li rdf:resource="http://identifiers.org/go/GO:0046854"/>
                </rdf:Bag>
              </bqbiol:isVersionOf>
            </rdf:Description>
          </rdf:RDF>
          <COPASI xmlns="http://www.copasi.org/static/sbml">
            <rdf:RDF xmlns:CopasiMT="http://www.copasi.org/RDF/MiriamTerms#" xmlns:dcterms="http://purl.org/dc/terms/" xmlns:rdf="http://www.w3.org/1999/02/22-rdf-syntax-ns#">
              <rdf:Description rdf:about="#COPASI43">
                <dcterms:created>
                  <rdf:Description>
                    <dcterms:W3CDTF>2017-03-31T20:50:34Z</dcterms:W3CDTF>
                  </rdf:Description>
                </dcterms:created>
                <CopasiMT:isVersionOf rdf:resource="urn:miriam:go:GO:0046854"/>
              </rdf:Description>
            </rdf:RDF>
          </COPASI>
        </annotation>
        <listOfReactants>
          <speciesReference species="PI_4_5_P2" stoichiometry="1"/>
        </listOfReactants>
        <listOfProducts>
          <speciesReference species="PI_3_4_5_P3" stoichiometry="1"/>
        </listOfProducts>
        <listOfModifiers>
          <modifierSpeciesReference species="PI3Keff1"/>
        </listOfModifiers>
        <kineticLaw>
          <math xmlns="http://www.w3.org/1998/Math/MathML">
            <apply>
              <times/>
              <ci> cell </ci>
              <apply>
                <ci> AA_MassAction_withEnzyme </ci>
                <ci> PI3Keff1 </ci>
                <ci> kmax </ci>
                <ci> PI_4_5_P2 </ci>
              </apply>
            </apply>
          </math>
          <listOfParameters>
            <parameter id="kmax" name="kmax" value="1"/>
          </listOfParameters>
        </kineticLaw>
      </reaction>
      <reaction metaid="COPASI44" id="PI_3_4_5_P3_to_PI_4_5_P2_by_PTEN" name="PI(3,4,5)P3 to PI(4,5)P2 by PTEN" reversible="false">
        <notes>
          <body xmlns="http://www.w3.org/1999/xhtml">
            <pre>Dephosphorylation of PI(3,4,5)P3 in 3 by PTEN</pre>
          </body>
        </notes>
        <annotation>
          <rdf:RDF xmlns:rdf="http://www.w3.org/1999/02/22-rdf-syntax-ns#" xmlns:dc="http://purl.org/dc/elements/1.1/" xmlns:dcterms="http://purl.org/dc/terms/" xmlns:vCard="http://www.w3.org/2001/vcard-rdf/3.0#" xmlns:bqbiol="http://biomodels.net/biology-qualifiers/" xmlns:bqmodel="http://biomodels.net/model-qualifiers/">
            <rdf:Description rdf:about="#COPASI44">
              <bqbiol:isVersionOf>
                <rdf:Bag>
                  <rdf:li rdf:resource="http://identifiers.org/go/GO:0046856"/>
                </rdf:Bag>
              </bqbiol:isVersionOf>
            </rdf:Description>
          </rdf:RDF>
          <COPASI xmlns="http://www.copasi.org/static/sbml">
            <rdf:RDF xmlns:CopasiMT="http://www.copasi.org/RDF/MiriamTerms#" xmlns:dcterms="http://purl.org/dc/terms/" xmlns:rdf="http://www.w3.org/1999/02/22-rdf-syntax-ns#">
              <rdf:Description rdf:about="#COPASI44">
                <dcterms:created>
                  <rdf:Description>
                    <dcterms:W3CDTF>2017-03-31T20:50:45Z</dcterms:W3CDTF>
                  </rdf:Description>
                </dcterms:created>
                <CopasiMT:isVersionOf rdf:resource="urn:miriam:go:GO:0046856"/>
              </rdf:Description>
            </rdf:RDF>
          </COPASI>
        </annotation>
        <listOfReactants>
          <speciesReference species="PI_3_4_5_P3" stoichiometry="1"/>
        </listOfReactants>
        <listOfProducts>
          <speciesReference species="PI_4_5_P2" stoichiometry="1"/>
        </listOfProducts>
        <listOfModifiers>
          <modifierSpeciesReference species="PTEN"/>
        </listOfModifiers>
        <kineticLaw>
          <math xmlns="http://www.w3.org/1998/Math/MathML">
            <apply>
              <times/>
              <ci> cell </ci>
              <apply>
                <ci> AA_MassAction_withEnzyme </ci>
                <ci> PTEN </ci>
                <ci> kmax </ci>
                <ci> PI_3_4_5_P3 </ci>
              </apply>
            </apply>
          </math>
          <listOfParameters>
            <parameter id="kmax" name="kmax" value="0.133003"/>
          </listOfParameters>
        </kineticLaw>
      </reaction>
      <reaction metaid="COPASI45" id="PI_3_4_5_P3_to_PI_3_4_P2_by_SHIP2" name="PI(3,4,5)P3 to PI(3,4)P2 by SHIP2" reversible="false">
        <notes>
          <body xmlns="http://www.w3.org/1999/xhtml">
            <pre>Dephosphorylation of PI(3,4,5)P3 in 5 by SHIP2</pre>
          </body>
        </notes>
        <annotation>
          <rdf:RDF xmlns:rdf="http://www.w3.org/1999/02/22-rdf-syntax-ns#" xmlns:dc="http://purl.org/dc/elements/1.1/" xmlns:dcterms="http://purl.org/dc/terms/" xmlns:vCard="http://www.w3.org/2001/vcard-rdf/3.0#" xmlns:bqbiol="http://biomodels.net/biology-qualifiers/" xmlns:bqmodel="http://biomodels.net/model-qualifiers/">
            <rdf:Description rdf:about="#COPASI45">
              <bqbiol:is>
                <rdf:Bag>
                  <rdf:li rdf:resource="http://identifiers.org/rhea/25531"/>
                </rdf:Bag>
              </bqbiol:is>
              <bqbiol:isVersionOf>
                <rdf:Bag>
                  <rdf:li rdf:resource="http://identifiers.org/go/GO:0046856"/>
                </rdf:Bag>
              </bqbiol:isVersionOf>
              <bqbiol:isVersionOf>
                <rdf:Bag>
                  <rdf:li rdf:resource="http://identifiers.org/kegg.reaction/R09827"/>
                </rdf:Bag>
              </bqbiol:isVersionOf>
            </rdf:Description>
          </rdf:RDF>
          <COPASI xmlns="http://www.copasi.org/static/sbml">
            <rdf:RDF xmlns:CopasiMT="http://www.copasi.org/RDF/MiriamTerms#" xmlns:dcterms="http://purl.org/dc/terms/" xmlns:rdf="http://www.w3.org/1999/02/22-rdf-syntax-ns#">
              <rdf:Description rdf:about="#COPASI45">
                <dcterms:created>
                  <rdf:Description>
                    <dcterms:W3CDTF>2017-03-31T20:50:55Z</dcterms:W3CDTF>
                  </rdf:Description>
                </dcterms:created>
                <CopasiMT:is rdf:resource="urn:miriam:rhea:25531"/>
                <CopasiMT:isVersionOf rdf:resource="urn:miriam:go:GO:0046856"/>
                <CopasiMT:isVersionOf rdf:resource="urn:miriam:kegg.reaction:R09827"/>
              </rdf:Description>
            </rdf:RDF>
          </COPASI>
        </annotation>
        <listOfReactants>
          <speciesReference species="PI_3_4_5_P3" stoichiometry="1"/>
        </listOfReactants>
        <listOfProducts>
          <speciesReference species="PI_3_4_P2" stoichiometry="1"/>
        </listOfProducts>
        <listOfModifiers>
          <modifierSpeciesReference species="SHIP2"/>
        </listOfModifiers>
        <kineticLaw>
          <math xmlns="http://www.w3.org/1998/Math/MathML">
            <apply>
              <times/>
              <ci> cell </ci>
              <apply>
                <ci> AA_MassAction_withEnzyme </ci>
                <ci> SHIP2 </ci>
                <ci> kmax </ci>
                <ci> PI_3_4_5_P3 </ci>
              </apply>
            </apply>
          </math>
          <listOfParameters>
            <parameter id="kmax" name="kmax" value="0.11987"/>
          </listOfParameters>
        </kineticLaw>
      </reaction>
      <reaction metaid="COPASI46" id="PI_3_4_P2_to_PI_3_P_by_INPP4" name="PI(3,4)P2 to PI(3)P by INPP4" reversible="false">
        <notes>
          <body xmlns="http://www.w3.org/1999/xhtml">
            <pre>Dephosphorylation of PI(3,4)P2 in 4 by INPP4</pre>
          </body>
        </notes>
        <annotation>
          <rdf:RDF xmlns:rdf="http://www.w3.org/1999/02/22-rdf-syntax-ns#" xmlns:dc="http://purl.org/dc/elements/1.1/" xmlns:dcterms="http://purl.org/dc/terms/" xmlns:vCard="http://www.w3.org/2001/vcard-rdf/3.0#" xmlns:bqbiol="http://biomodels.net/biology-qualifiers/" xmlns:bqmodel="http://biomodels.net/model-qualifiers/">
            <rdf:Description rdf:about="#COPASI46">
              <bqbiol:isVersionOf>
                <rdf:Bag>
                  <rdf:li rdf:resource="http://identifiers.org/go/CHEBI:16618"/>
                </rdf:Bag>
              </bqbiol:isVersionOf>
            </rdf:Description>
          </rdf:RDF>
          <COPASI xmlns="http://www.copasi.org/static/sbml">
            <rdf:RDF xmlns:CopasiMT="http://www.copasi.org/RDF/MiriamTerms#" xmlns:dcterms="http://purl.org/dc/terms/" xmlns:rdf="http://www.w3.org/1999/02/22-rdf-syntax-ns#">
              <rdf:Description rdf:about="#COPASI46">
                <dcterms:created>
                  <rdf:Description>
                    <dcterms:W3CDTF>2017-03-31T20:51:04Z</dcterms:W3CDTF>
                  </rdf:Description>
                </dcterms:created>
                <CopasiMT:isVersionOf rdf:resource="urn:miriam:go:CHEBI:16618"/>
              </rdf:Description>
            </rdf:RDF>
          </COPASI>
        </annotation>
        <listOfReactants>
          <speciesReference species="PI_3_4_P2" stoichiometry="1"/>
        </listOfReactants>
        <listOfProducts>
          <speciesReference species="PI_3_P" stoichiometry="1"/>
        </listOfProducts>
        <listOfModifiers>
          <modifierSpeciesReference species="INPP4AB"/>
        </listOfModifiers>
        <kineticLaw>
          <math xmlns="http://www.w3.org/1998/Math/MathML">
            <apply>
              <times/>
              <ci> cell </ci>
              <apply>
                <ci> AA_MassAction_withEnzyme </ci>
                <ci> INPP4AB </ci>
                <ci> kmax </ci>
                <ci> PI_3_4_P2 </ci>
              </apply>
            </apply>
          </math>
          <listOfParameters>
            <parameter id="kmax" name="kmax" value="0.0687371"/>
          </listOfParameters>
        </kineticLaw>
      </reaction>
      <reaction metaid="COPASI47" id="PI_3_4_P2_to_PI_4_P_by__PTEN" name="PI(3,4)P2 to PI(4)P by  PTEN" reversible="false">
        <notes>
          <body xmlns="http://www.w3.org/1999/xhtml">
            <pre>Dephosphorylation of PI(3,4)P2 in 3 by PTEN</pre>
          </body>
        </notes>
        <annotation>
          <rdf:RDF xmlns:rdf="http://www.w3.org/1999/02/22-rdf-syntax-ns#" xmlns:dc="http://purl.org/dc/elements/1.1/" xmlns:dcterms="http://purl.org/dc/terms/" xmlns:vCard="http://www.w3.org/2001/vcard-rdf/3.0#" xmlns:bqbiol="http://biomodels.net/biology-qualifiers/" xmlns:bqmodel="http://biomodels.net/model-qualifiers/">
            <rdf:Description rdf:about="#COPASI47">
              <bqbiol:isVersionOf>
                <rdf:Bag>
                  <rdf:li rdf:resource="http://identifiers.org/go/CHEBI:16618"/>
                </rdf:Bag>
              </bqbiol:isVersionOf>
            </rdf:Description>
          </rdf:RDF>
          <COPASI xmlns="http://www.copasi.org/static/sbml">
            <rdf:RDF xmlns:CopasiMT="http://www.copasi.org/RDF/MiriamTerms#" xmlns:dcterms="http://purl.org/dc/terms/" xmlns:rdf="http://www.w3.org/1999/02/22-rdf-syntax-ns#">
              <rdf:Description rdf:about="#COPASI47">
                <dcterms:created>
                  <rdf:Description>
                    <dcterms:W3CDTF>2017-03-31T20:51:09Z</dcterms:W3CDTF>
                  </rdf:Description>
                </dcterms:created>
                <CopasiMT:isVersionOf rdf:resource="urn:miriam:go:CHEBI:16618"/>
              </rdf:Description>
            </rdf:RDF>
          </COPASI>
        </annotation>
        <listOfReactants>
          <speciesReference species="PI_3_4_P2" stoichiometry="1"/>
        </listOfReactants>
        <listOfProducts>
          <speciesReference species="PI_4_P" stoichiometry="1"/>
        </listOfProducts>
        <listOfModifiers>
          <modifierSpeciesReference species="PTEN"/>
        </listOfModifiers>
        <kineticLaw>
          <math xmlns="http://www.w3.org/1998/Math/MathML">
            <apply>
              <times/>
              <ci> cell </ci>
              <apply>
                <ci> AA_MassAction_withEnzyme </ci>
                <ci> PTEN </ci>
                <ci> kmax </ci>
                <ci> PI_3_4_P2 </ci>
              </apply>
            </apply>
          </math>
          <listOfParameters>
            <parameter id="kmax" name="kmax" value="0.0968116"/>
          </listOfParameters>
        </kineticLaw>
      </reaction>
      <reaction metaid="COPASI48" id="PI_3_4_5_P3_to__PI_3_4_P2__by_X" name="PI(3,4,5)P3 to  PI(3,4)P2  by X" reversible="false">
        <notes>
          <body xmlns="http://www.w3.org/1999/xhtml">
            <pre>Dephosphorylation of PI(3,4,5)P3 in 5 by an unspecified 5-phosphatase, lumping activity of SHIP1, SYNJ1-2, 5F, 5B</pre>
          </body>
        </notes>
        <annotation>
          <rdf:RDF xmlns:rdf="http://www.w3.org/1999/02/22-rdf-syntax-ns#" xmlns:dc="http://purl.org/dc/elements/1.1/" xmlns:dcterms="http://purl.org/dc/terms/" xmlns:vCard="http://www.w3.org/2001/vcard-rdf/3.0#" xmlns:bqbiol="http://biomodels.net/biology-qualifiers/" xmlns:bqmodel="http://biomodels.net/model-qualifiers/">
            <rdf:Description rdf:about="#COPASI48">
              <bqbiol:is>
                <rdf:Bag>
                  <rdf:li rdf:resource="http://identifiers.org/rhea/25531"/>
                </rdf:Bag>
              </bqbiol:is>
              <bqbiol:isVersionOf>
                <rdf:Bag>
                  <rdf:li rdf:resource="http://identifiers.org/go/GO:0046856"/>
                </rdf:Bag>
              </bqbiol:isVersionOf>
              <bqbiol:isVersionOf>
                <rdf:Bag>
                  <rdf:li rdf:resource="http://identifiers.org/kegg.reaction/R09827"/>
                </rdf:Bag>
              </bqbiol:isVersionOf>
            </rdf:Description>
          </rdf:RDF>
          <COPASI xmlns="http://www.copasi.org/static/sbml">
            <rdf:RDF xmlns:CopasiMT="http://www.copasi.org/RDF/MiriamTerms#" xmlns:dcterms="http://purl.org/dc/terms/" xmlns:rdf="http://www.w3.org/1999/02/22-rdf-syntax-ns#">
              <rdf:Description rdf:about="#COPASI48">
                <dcterms:created>
                  <rdf:Description>
                    <dcterms:W3CDTF>2017-03-31T20:51:14Z</dcterms:W3CDTF>
                  </rdf:Description>
                </dcterms:created>
                <CopasiMT:is rdf:resource="urn:miriam:rhea:25531"/>
                <CopasiMT:isVersionOf rdf:resource="urn:miriam:go:GO:0046856"/>
                <CopasiMT:isVersionOf rdf:resource="urn:miriam:kegg.reaction:R09827"/>
              </rdf:Description>
            </rdf:RDF>
          </COPASI>
        </annotation>
        <listOfReactants>
          <speciesReference species="PI_3_4_5_P3" stoichiometry="1"/>
        </listOfReactants>
        <listOfProducts>
          <speciesReference species="PI_3_4_P2" stoichiometry="1"/>
        </listOfProducts>
        <listOfModifiers>
          <modifierSpeciesReference species="X"/>
        </listOfModifiers>
        <kineticLaw>
          <math xmlns="http://www.w3.org/1998/Math/MathML">
            <apply>
              <times/>
              <ci> cell </ci>
              <apply>
                <ci> AA_MassAction_withEnzyme </ci>
                <ci> X </ci>
                <ci> kmax </ci>
                <ci> PI_3_4_5_P3 </ci>
              </apply>
            </apply>
          </math>
          <listOfParameters>
            <parameter id="kmax" name="kmax" value="0.0447312"/>
          </listOfParameters>
        </kineticLaw>
      </reaction>
      <reaction metaid="COPASI49" id="PI_103_diffusion" name="PI-103 diffusion" reversible="false">
        <notes>
          <body xmlns="http://www.w3.org/1999/xhtml">
            <pre>Diffusion of the PI3K inhibitor in the cell, enabling the inhibition.</pre>
          </body>
        </notes>
        <annotation>
          <COPASI xmlns="http://www.copasi.org/static/sbml">
            <rdf:RDF xmlns:dcterms="http://purl.org/dc/terms/" xmlns:rdf="http://www.w3.org/1999/02/22-rdf-syntax-ns#">
              <rdf:Description rdf:about="#COPASI49">
                <dcterms:created>
                  <rdf:Description>
                    <dcterms:W3CDTF>2017-03-31T22:00:31Z</dcterms:W3CDTF>
                  </rdf:Description>
                </dcterms:created>
              </rdf:Description>
            </rdf:RDF>
          </COPASI>
        </annotation>
        <listOfReactants>
          <speciesReference species="PI_103_ext" stoichiometry="1"/>
        </listOfReactants>
        <listOfProducts>
          <speciesReference species="PI_103_int" stoichiometry="1"/>
        </listOfProducts>
        <listOfModifiers>
          <modifierSpeciesReference species="mode_PI_103_diff"/>
        </listOfModifiers>
        <kineticLaw>
          <math xmlns="http://www.w3.org/1998/Math/MathML">
            <apply>
              <times/>
              <ci> cell </ci>
              <apply>
                <ci> AA_MassAction_withEnzyme </ci>
                <ci> mode_PI_103_diff </ci>
                <ci> kmax </ci>
                <ci> PI_103_ext </ci>
              </apply>
            </apply>
          </math>
          <listOfParameters>
            <parameter id="kmax" name="kmax" value="5.56e-05"/>
          </listOfParameters>
        </kineticLaw>
      </reaction>
      <reaction metaid="COPASI50" id="PI_3_4_P2_to_PI_Y_P_by_Y" name="PI(3,4)P2 to PI(Y)P by Y" reversible="false">
        <notes>
          <body xmlns="http://www.w3.org/1999/xhtml">
            <pre>Dephosphorylation of PI(3,4)P2 by an unspecified phosphatase.</pre>
          </body>
        </notes>
        <annotation>
          <rdf:RDF xmlns:rdf="http://www.w3.org/1999/02/22-rdf-syntax-ns#" xmlns:dc="http://purl.org/dc/elements/1.1/" xmlns:dcterms="http://purl.org/dc/terms/" xmlns:vCard="http://www.w3.org/2001/vcard-rdf/3.0#" xmlns:bqbiol="http://biomodels.net/biology-qualifiers/" xmlns:bqmodel="http://biomodels.net/model-qualifiers/">
            <rdf:Description rdf:about="#COPASI50">
              <bqbiol:isVersionOf>
                <rdf:Bag>
                  <rdf:li rdf:resource="http://identifiers.org/go/GO:0046856"/>
                </rdf:Bag>
              </bqbiol:isVersionOf>
            </rdf:Description>
          </rdf:RDF>
          <COPASI xmlns="http://www.copasi.org/static/sbml">
            <rdf:RDF xmlns:CopasiMT="http://www.copasi.org/RDF/MiriamTerms#" xmlns:dcterms="http://purl.org/dc/terms/" xmlns:rdf="http://www.w3.org/1999/02/22-rdf-syntax-ns#">
              <rdf:Description rdf:about="#COPASI50">
                <dcterms:created>
                  <rdf:Description>
                    <dcterms:W3CDTF>2017-04-01T14:49:05Z</dcterms:W3CDTF>
                  </rdf:Description>
                </dcterms:created>
                <CopasiMT:isVersionOf rdf:resource="urn:miriam:go:GO:0046856"/>
              </rdf:Description>
            </rdf:RDF>
          </COPASI>
        </annotation>
        <listOfReactants>
          <speciesReference species="PI_3_4_P2" stoichiometry="1"/>
        </listOfReactants>
        <listOfProducts>
          <speciesReference species="PI_Y_P" stoichiometry="1"/>
        </listOfProducts>
        <listOfModifiers>
          <modifierSpeciesReference species="Y"/>
        </listOfModifiers>
        <kineticLaw>
          <math xmlns="http://www.w3.org/1998/Math/MathML">
            <apply>
              <times/>
              <ci> cell </ci>
              <apply>
                <ci> AA_MassAction_withEnzyme </ci>
                <ci> Y </ci>
                <ci> kmax </ci>
                <ci> PI_3_4_P2 </ci>
              </apply>
            </apply>
          </math>
          <listOfParameters>
            <parameter id="kmax" name="kmax" value="0.00624926"/>
          </listOfParameters>
        </kineticLaw>
      </reaction>
    </listOfReactions>
    <listOfEvents>
      <event metaid="COPASI39" id="activation_start" name="activation_start">
        <notes>
          <body xmlns="http://www.w3.org/1999/xhtml">
            <pre>Beginning of EGF signalling</pre>
          </body>
        </notes>
        <annotation>
          <COPASI xmlns="http://www.copasi.org/static/sbml">
            <rdf:RDF xmlns:dcterms="http://purl.org/dc/terms/" xmlns:rdf="http://www.w3.org/1999/02/22-rdf-syntax-ns#">
              <rdf:Description rdf:about="#COPASI39">
                <dcterms:created>
                  <rdf:Description>
                    <dcterms:W3CDTF>2017-03-31T21:11:41Z</dcterms:W3CDTF>
                  </rdf:Description>
                </dcterms:created>
              </rdf:Description>
            </rdf:RDF>
          </COPASI>
        </annotation>
        <trigger>
          <math xmlns="http://www.w3.org/1998/Math/MathML">
            <apply>
              <gt/>
              <csymbol encoding="text" definitionURL="http://www.sbml.org/sbml/symbols/time"> time </csymbol>
              <ci> activation_time </ci>
            </apply>
          </math>
        </trigger>
        <listOfEventAssignments>
          <eventAssignment variable="EGF">
            <math xmlns="http://www.w3.org/1998/Math/MathML">
              <ci> ModelValue_13 </ci>
            </math>
          </eventAssignment>
        </listOfEventAssignments>
      </event>
      <event metaid="COPASI40" id="inhibition_start" name="inhibition_start">
        <notes>
          <body xmlns="http://www.w3.org/1999/xhtml">
            <pre>Beginning of PI3K inhibition</pre>
          </body>
        </notes>
        <annotation>
          <COPASI xmlns="http://www.copasi.org/static/sbml">
            <rdf:RDF xmlns:dcterms="http://purl.org/dc/terms/" xmlns:rdf="http://www.w3.org/1999/02/22-rdf-syntax-ns#">
              <rdf:Description rdf:about="#COPASI40">
                <dcterms:created>
                  <rdf:Description>
                    <dcterms:W3CDTF>2017-03-31T21:15:56Z</dcterms:W3CDTF>
                  </rdf:Description>
                </dcterms:created>
              </rdf:Description>
            </rdf:RDF>
          </COPASI>
        </annotation>
        <trigger>
          <math xmlns="http://www.w3.org/1998/Math/MathML">
            <apply>
              <and/>
              <apply>
                <gt/>
                <csymbol encoding="text" definitionURL="http://www.sbml.org/sbml/symbols/time"> time </csymbol>
                <ci> inhibition_time </ci>
              </apply>
              <apply>
                <eq/>
                <ci> mode_PI_103 </ci>
                <cn> 1 </cn>
              </apply>
            </apply>
          </math>
        </trigger>
        <listOfEventAssignments>
          <eventAssignment variable="mode_PI_103_diff">
            <math xmlns="http://www.w3.org/1998/Math/MathML">
              <cn> 1 </cn>
            </math>
          </eventAssignment>
        </listOfEventAssignments>
      </event>
    </listOfEvents>
  </model>
</sbml>
